# Supplementary material for: 3-(4-Chloro­phen­yl)-5-(4-fluoro­phen­yl)-4,5-dihydro-1H-pyrazole-1-carbothio­amide
Source: Acta Crystallogr Sect E Struct Rep Online. 2013 Feb 20;69(Pt 3):o414–5. doi: 10.1107/S1600536813004492 (PMC3588515; doi:10.1107/S1600536813004492)
Supplement: Supplementary file 2 [file e-69-0o414-Isup2.hkl]

# 
# h,k,l, Fc-squared, Fo-squared, sigma(Fo-squared) and status flag 
# 
data_I
_shelx_title '  P21/c' 
_shelx_refln_list_code          4 
_shelx_F_calc_maximum      206.51 
_exptl_crystal_F_000       688.00 
_reflns_d_resolution_high  0.7698 
 
loop_ 
 _symmetry_equiv_pos_as_xyz 
 'x, y, z' 
 '-x, y+1/2, -z+1/2' 
 '-x, -y, -z' 
 'x, -y-1/2, z-1/2' 
 
_cell_length_a    14.5402 
_cell_length_b    11.2700 
_cell_length_c     9.5169 
_cell_angle_alpha  90.000 
_cell_angle_beta  103.850 
_cell_angle_gamma  90.000 
 
_shelx_F_squared_multiplier     1.000 
 
loop_ 
 _refln_index_h 
 _refln_index_k 
 _refln_index_l 
 _refln_F_squared_calc 
 _refln_F_squared_meas 
 _refln_F_squared_sigma 
 _refln_observed_status 
   2   0   0      775.51      754.89     13.54 o 
   3   0   0     4888.54     4525.74     74.10 o 
   4   0   0      825.28      880.84     12.75 o 
   5   0   0       53.15       51.19      3.43 o 
   6   0   0       50.72       34.31      6.35 o 
   7   0   0     4598.55     4634.61     78.50 o 
   8   0   0      471.13      507.47     27.79 o 
   9   0   0     3426.46     3401.70     76.84 o 
  10   0   0      362.07      384.86     27.39 o 
  11   0   0      754.87      786.51     41.04 o 
  12   0   0        0.64        9.44      5.66 o 
  13   0   0      682.96      770.93     44.90 o 
  14   0   0       10.44       13.94      6.67 o 
  15   0   0      130.27      124.68     20.19 o 
  16   0   0       32.71       40.06     12.39 o 
  17   0   0        7.78        9.68      6.26 o 
  18   0   0       45.56       40.22     13.17 o 
   2   1   0     2710.68     2572.46     33.18 o 
   3   1   0      604.02      622.90     10.76 o 
   4   1   0       76.41       80.61      3.37 o 
   5   1   0     3045.24     3050.09     28.07 o 
   6   1   0     2728.27     2619.82     23.65 o 
   7   1   0     1637.64     1763.84     20.99 o 
   8   1   0      205.74      197.44      9.33 o 
   9   1   0       44.14       30.77      3.85 o 
  10   1   0      767.68      757.23     21.56 o 
  11   1   0      303.01      294.20     14.17 o 
  12   1   0       11.04       11.70      3.21 o 
  13   1   0      459.97      440.86     24.27 o 
  14   1   0        3.29        3.65      2.86 o 
  15   1   0       20.05       12.12      4.56 o 
  16   1   0       20.52       23.78      6.65 o 
  17   1   0       91.07      126.07     15.47 o 
  18   1   0       50.33       43.83      9.87 o 
   0   2   0       70.91       84.66      6.61 o 
   1   2   0     7155.60     6766.72     48.98 o 
   2   2   0    10267.65     9948.74     71.90 o 
   3   2   0     9474.89     9366.79     58.98 o 
   4   2   0     3491.89     3500.96     27.28 o 
   5   2   0       82.87       98.44      8.18 o 
   6   2   0       13.73       12.32      1.63 o 
   7   2   0       69.61       47.25      4.46 o 
   8   2   0      852.08      939.66     16.23 o 
   9   2   0      604.23      606.21      8.44 o 
  10   2   0       82.34       88.99      6.48 o 
  11   2   0      955.82      958.70     22.10 o 
  12   2   0      118.53      133.60     12.98 o 
  13   2   0       15.55       16.02      4.62 o 
  14   2   0       66.14       70.57     10.37 o 
  15   2   0       50.70       40.17      8.36 o 
  16   2   0        3.83        3.95      2.64 o 
  17   2   0        0.58       -1.68      2.67 o 
  18   2   0        5.56        5.56      2.78 o 
   1   3   0     1961.05     1962.33     27.76 o 
   2   3   0       82.29       88.06      8.66 o 
   3   3   0     1662.04     1694.81     38.09 o 
   4   3   0        5.46        1.64      0.79 o 
   5   3   0     1179.77     1223.39     18.94 o 
   6   3   0      628.09      665.06     17.04 o 
   7   3   0      260.73      262.42     11.24 o 
   8   3   0       47.93       55.63      3.97 o 
   9   3   0       53.46       51.77      3.75 o 
  10   3   0       60.08       63.47      4.39 o 
  11   3   0      177.58      178.01      5.25 o 
  12   3   0        5.72        1.50      2.61 o 
  13   3   0        5.95       10.61      4.32 o 
  14   3   0        7.53        4.77      3.58 o 
  15   3   0       39.59       48.66      9.25 o 
  16   3   0       32.86       27.25      7.90 o 
  17   3   0       38.82       38.90      8.75 o 
   0   4   0     7980.54     7778.16     90.00 o 
   1   4   0     2062.69     2063.80     33.11 o 
   2   4   0      212.05      200.18      8.55 o 
   3   4   0     3757.55     3863.16     48.64 o 
   4   4   0     6383.41     6731.52     53.86 o 
   5   4   0       13.84       12.88      1.93 o 
   6   4   0     2748.97     3019.55     29.48 o 
   7   4   0      185.17      160.15      8.11 o 
   8   4   0        0.51        0.74      1.03 o 
   9   4   0       41.53       38.69      4.64 o 
  10   4   0        3.05        3.08      1.44 o 
  11   4   0      726.71      715.63     29.84 o 
  12   4   0       73.08       79.07      4.44 o 
  13   4   0      125.79      147.50     14.78 o 
  14   4   0        9.98        9.99      4.58 o 
  15   4   0       12.67        5.85      3.57 o 
  16   4   0       45.78       53.22     10.36 o 
  17   4   0        0.36       -5.76      3.84 o 
   1   5   0      217.46      178.26     10.89 o 
   2   5   0       97.97       70.79      5.62 o 
   3   5   0      474.52      497.02     13.09 o 
   4   5   0       91.47       94.96      6.90 o 
   5   5   0      902.98      945.23     22.77 o 
   6   5   0     2890.31     2760.44     34.39 o 
   7   5   0      214.29      196.83      6.60 o 
   8   5   0      929.16      922.43     17.99 o 
   9   5   0       17.07       18.76      2.50 o 
  10   5   0      416.33      399.81     11.04 o 
  11   5   0       22.48       26.72      2.96 o 
  12   5   0       41.56       51.52      8.79 o 
  13   5   0      438.17      442.96     26.81 o 
  14   5   0       61.96       50.30      9.44 o 
  15   5   0       72.33       67.09     11.08 o 
  16   5   0        4.25        2.54      2.01 o 
  17   5   0      115.41      128.57     16.54 o 
   0   6   0    10210.23    10439.26    129.35 o 
   1   6   0      511.82      553.84     21.02 o 
   2   6   0     1359.17     1317.73     32.53 o 
   3   6   0      159.98      181.80     10.08 o 
   4   6   0       21.45        7.68      2.66 o 
   5   6   0      449.79      460.45     17.17 o 
   6   6   0     1064.13     1051.47     26.67 o 
   7   6   0     2448.60     2445.50     40.39 o 
   8   6   0      278.65      260.46     13.54 o 
   9   6   0      390.50      382.79     20.61 o 
  10   6   0      229.30      221.23      6.36 o 
  11   6   0      522.45      482.97      9.64 o 
  12   6   0       10.38        9.46      3.99 o 
  13   6   0       10.15       11.42      3.40 o 
  14   6   0       15.53       26.14      5.29 o 
  15   6   0       49.87       32.99      7.56 o 
  16   6   0        0.68        3.54      2.40 o 
   1   7   0       28.55       35.67      5.81 o 
   2   7   0       11.07        9.67      2.59 o 
   3   7   0      137.45      133.69      8.03 o 
   4   7   0      389.38      414.44     16.81 o 
   5   7   0       85.30       96.69     14.93 o 
   6   7   0      109.64      113.64     13.11 o 
   7   7   0        2.00        6.62      3.39 o 
   8   7   0      174.21      157.60     28.58 o 
   9   7   0       31.92       24.63      4.37 o 
  10   7   0      148.99      142.61     25.75 o 
  11   7   0      130.22      119.17     10.71 o 
  12   7   0       18.98       10.25      2.63 o 
  13   7   0       61.73       78.85      9.31 o 
  14   7   0        9.01       10.91      3.48 o 
  15   7   0       44.00       34.11      6.42 o 
  16   7   0       14.27       16.98      7.25 o 
   0   8   0      171.68      263.03     24.53 o 
   1   8   0      111.05      121.50     11.89 o 
   2   8   0      620.56      646.84     27.31 o 
   3   8   0      294.50      329.87     19.61 o 
   4   8   0        9.61        9.26      3.58 o 
   5   8   0       35.13       42.67      7.36 o 
   6   8   0       30.12       33.32      6.61 o 
   7   8   0       70.08       72.90      9.61 o 
   8   8   0      182.62      179.62     15.49 o 
   9   8   0      303.29      275.21     26.79 o 
  10   8   0       83.36      102.10     16.46 o 
  11   8   0       20.02       20.76      6.35 o 
  12   8   0       14.39       17.40      5.73 o 
  13   8   0        3.64       -0.96      2.14 o 
  14   8   0        3.16        1.76      2.38 o 
  15   8   0        0.97        1.18      5.19 o 
   1   9   0       53.19       57.13     14.18 o 
   2   9   0       32.58       30.17      6.61 o 
   3   9   0        6.30        8.16      3.39 o 
   4   9   0        0.35       -2.09      3.20 o 
   5   9   0        9.05        3.03      4.04 o 
   6   9   0       49.94       49.23      8.46 o 
   7   9   0       31.40       28.94      6.84 o 
   8   9   0       62.45       50.55      8.89 o 
   9   9   0        6.86        4.89      6.42 o 
  10   9   0      182.28      177.73     16.58 o 
  11   9   0       27.63       47.73     12.28 o 
  12   9   0        0.02        1.36      2.96 o 
  13   9   0       30.30       46.60     10.32 o 
  14   9   0        3.04        6.38      4.55 o 
   0  10   0      190.40      179.06     22.87 o 
   1  10   0       23.74        9.99      8.36 o 
   2  10   0      561.22      562.62     49.01 o 
   3  10   0       10.05        9.49      1.92 o 
   4  10   0        8.19       16.57      5.10 o 
   5  10   0       35.37       32.83      7.08 o 
   6  10   0       24.57       20.32      6.04 o 
   7  10   0      496.83      501.85     28.71 o 
   8  10   0       49.51       61.31     10.04 o 
   9  10   0       38.26       45.52     10.10 o 
  10  10   0        0.97       -1.64      3.30 o 
  11  10   0       44.56       49.31     12.89 o 
  12  10   0       20.28       20.57      6.47 o 
  13  10   0       10.46       16.31      5.30 o 
   1  11   0       40.03       41.71      8.63 o 
   2  11   0       78.26       95.85     22.08 o 
   3  11   0       13.31       11.57      4.69 o 
   4  11   0       12.00       18.26      6.10 o 
   5  11   0       42.02       42.20      8.99 o 
   6  11   0       22.09       33.73      7.78 o 
   7  11   0       73.97       69.75     11.21 o 
   8  11   0      188.90      172.38     17.76 o 
   9  11   0       32.11       39.36      8.89 o 
  10  11   0        1.66        9.23      4.60 o 
  11  11   0       18.27       17.19      8.38 o 
  12  11   0        0.86        3.68      3.40 o 
   0  12   0      425.00      445.37     40.57 o 
   1  12   0        2.54        5.02      4.18 o 
   2  12   0       24.98       19.59      6.65 o 
   3  12   0        9.26       12.86      4.97 o 
   4  12   0      175.87      188.52     23.19 o 
   5  12   0      478.50      529.24     40.57 o 
   6  12   0       34.60       25.04      7.44 o 
   7  12   0       12.20       13.60      5.43 o 
   8  12   0        0.57        1.87      2.96 o 
   9  12   0       55.52       57.74     11.05 o 
  10  12   0       21.58       23.54      7.30 o 
   1  13   0        0.68       -3.93      3.46 o 
   2  13   0       37.48       31.35      8.89 o 
   3  13   0        0.10        0.30      3.22 o 
   4  13   0       27.56       12.08     15.10 o 
   5  13   0       31.78       27.04     13.09 o 
   6  13   0       15.56       24.04      7.75 o 
   7  13   0        0.43        7.50      9.05 o 
   8  13   0       24.41       18.68      7.41 o 
   0  14   0        4.54        5.61      6.15 o 
   1  14   0       54.95       88.19     14.40 o 
   2  14   0       19.67       13.71      5.64 o 
   3  14   0       10.63        8.24     12.27 o 
   4  14   0        8.26       -4.02      3.80 o 
   5  14   0        0.55        6.37      4.48 o 
 -18   1   1       58.46       61.82     11.35 o 
 -17   1   1        0.48        2.43      3.07 o 
 -16   1   1      172.55      181.42     17.64 o 
 -15   1   1       85.04       94.17     12.29 o 
 -14   1   1      177.20      205.12     17.19 o 
 -13   1   1       80.18       73.52     10.20 o 
 -12   1   1        4.70        4.71      1.76 o 
 -11   1   1      300.18      298.48     13.50 o 
 -10   1   1       33.35       40.10      5.56 o 
  -9   1   1     1315.44     1250.71     30.11 o 
  -8   1   1      478.18      510.30     10.66 o 
  -7   1   1       25.11       19.06      1.82 o 
  -6   1   1      487.14      512.17      8.41 o 
  -5   1   1     1192.31     1195.62     11.90 o 
  -4   1   1      446.56      470.39     16.19 o 
  -3   1   1      629.17      595.51     18.29 o 
  -2   1   1       38.41       50.72      4.62 o 
  -1   1   1        9.09        7.66      1.69 o 
   0   1   1     3727.09     3615.44     30.51 o 
   1   1   1     2102.31     2036.89     24.37 o 
   2   1   1     9105.21     8710.49     36.05 o 
   3   1   1      516.40      497.87      7.71 o 
   4   1   1      104.12      107.96      4.48 o 
   5   1   1        5.22        7.04      1.13 o 
   6   1   1      500.00      527.38      8.46 o 
   7   1   1      442.49      461.27      9.20 o 
   8   1   1        0.79        4.15      1.43 o 
   9   1   1     1115.56     1180.31     19.12 o 
  10   1   1        7.72        9.85      2.62 o 
  11   1   1       44.18       45.21      5.62 o 
  12   1   1      265.00      270.54     14.32 o 
  13   1   1       76.49       68.21      7.32 o 
  14   1   1       76.59       86.13     11.41 o 
  15   1   1       13.15       10.08      4.58 o 
  16   1   1       11.21       14.50      5.73 o 
  17   1   1       36.20       52.70     10.11 o 
 -18   2   1        0.37        2.84      5.00 o 
 -17   2   1       78.42       73.52     16.19 o 
 -16   2   1      234.88      271.08     21.71 o 
 -15   2   1       67.54       86.78     18.21 o 
 -14   2   1      106.40      111.41     32.41 o 
 -13   2   1        0.85       -2.18      6.53 o 
 -12   2   1       81.01       82.04      7.66 o 
 -11   2   1        0.12        0.35      1.29 o 
 -10   2   1       19.70       23.86      2.13 o 
  -9   2   1       18.31       18.23      1.93 o 
  -8   2   1      270.21      241.38      7.60 o 
  -7   2   1      548.54      529.74     21.36 o 
  -6   2   1      269.82      254.34     13.69 o 
  -5   2   1     1407.92     1359.12     51.54 o 
  -4   2   1      768.84      777.15     32.04 o 
  -3   2   1    42645.59    38446.85    126.07 o 
  -2   2   1        3.04        4.99      0.75 o 
  -1   2   1     1132.95     1013.05     11.13 o 
   0   2   1     1320.61     1318.06     14.96 o 
   1   2   1     3598.49     3677.73     22.90 o 
   2   2   1      392.40      354.74      4.74 o 
   3   2   1     4584.55     4457.83     21.70 o 
   4   2   1     6763.34     6786.42     59.05 o 
   5   2   1      271.69      266.26      8.16 o 
   6   2   1     4695.10     4664.22     46.58 o 
   7   2   1      124.91      132.95      5.57 o 
   8   2   1     3269.90     3331.72     46.13 o 
   9   2   1      552.17      563.01      9.89 o 
  10   2   1      106.06      103.69      6.61 o 
  11   2   1      283.23      284.95     14.39 o 
  12   2   1       18.06       12.76      3.35 o 
  13   2   1     1126.41     1171.46     45.53 o 
  14   2   1        0.54       -0.45      2.77 o 
  15   2   1       16.83       11.61      7.64 o 
  16   2   1        0.58        4.96      3.47 o 
  17   2   1       28.57       18.98      8.36 o 
 -18   3   1       17.85       19.43      7.11 o 
 -17   3   1      105.69      105.90     21.84 o 
 -16   3   1      123.09      145.39     16.13 o 
 -15   3   1       29.56       45.98      9.08 o 
 -14   3   1       66.01       73.59     10.64 o 
 -13   3   1      713.55      712.45     31.48 o 
 -12   3   1      471.92      461.92     10.67 o 
 -11   3   1     1071.09     1044.69     19.14 o 
 -10   3   1      133.81      151.46      6.42 o 
  -9   3   1     2451.56     2447.96     25.69 o 
  -8   3   1       27.39       29.47      3.50 o 
  -7   3   1      753.55      753.18     19.38 o 
  -6   3   1       64.56       97.94      8.21 o 
  -5   3   1      173.27      138.59      9.16 o 
  -4   3   1      217.75      213.84     18.72 o 
  -3   3   1        0.33        2.13      1.30 o 
  -2   3   1    15061.12    14415.38    101.26 o 
  -1   3   1     2142.48     2155.10     26.52 o 
   0   3   1     6174.25     5888.05     37.84 o 
   1   3   1        1.70        3.76      1.13 o 
   2   3   1     2378.40     2356.11     16.09 o 
   3   3   1     2293.43     2320.01     17.12 o 
   4   3   1      763.23      810.27     10.77 o 
   5   3   1       64.54       74.99      3.50 o 
   6   3   1     1730.93     1931.24     25.25 o 
   7   3   1       73.37       57.90      5.44 o 
   8   3   1      706.89      723.88     13.79 o 
   9   3   1        3.42       -0.33      0.70 o 
  10   3   1      322.47      322.16      8.73 o 
  11   3   1      368.00      369.19      8.64 o 
  12   3   1        4.70        5.54      3.39 o 
  13   3   1      108.17      114.30     12.92 o 
  14   3   1      685.96      688.51     32.99 o 
  15   3   1        7.58        7.67      7.31 o 
  16   3   1        0.14        1.38      3.58 o 
  17   3   1       22.02       30.89      7.59 o 
 -17   4   1       95.87       77.25     12.40 o 
 -16   4   1       10.82       18.40      6.42 o 
 -15   4   1        1.83       -1.11      2.35 o 
 -14   4   1      244.98      253.30     42.82 o 
 -13   4   1        3.47        5.37      3.80 o 
 -12   4   1        0.69        1.84      1.59 o 
 -11   4   1       87.32      104.44      7.15 o 
 -10   4   1      136.07      134.12     23.01 o 
  -9   4   1      204.58      217.54     10.29 o 
  -8   4   1      464.87      491.82     17.32 o 
  -7   4   1      615.73      584.39     22.37 o 
  -6   4   1      455.11      461.45     18.98 o 
  -5   4   1     1048.49     1037.47     27.16 o 
  -4   4   1       18.76       15.44      3.66 o 
  -3   4   1     2340.97     2393.75     38.44 o 
  -2   4   1      722.78      699.40     13.50 o 
  -1   4   1     2682.92     2731.61     53.47 o 
   0   4   1      162.48      165.80      7.26 o 
   1   4   1     1198.52     1198.40     20.01 o 
   2   4   1     3645.27     3503.67     22.03 o 
   3   4   1       38.72       35.60      2.54 o 
   4   4   1     1724.65     1667.90     20.17 o 
   5   4   1      491.08      510.58      9.43 o 
   6   4   1     2493.33     2430.14     22.74 o 
   7   4   1      800.54      826.38     12.78 o 
   8   4   1     1013.98     1000.24     16.09 o 
   9   4   1      364.32      382.16     16.16 o 
  10   4   1      146.85      143.73      6.43 o 
  11   4   1      271.64      256.98      9.13 o 
  12   4   1        1.83        1.51      1.99 o 
  13   4   1       84.00       92.52      7.85 o 
  14   4   1        2.96        5.24      2.87 o 
  15   4   1      168.58      179.99     30.72 o 
  16   4   1      120.64      118.29     15.25 o 
  17   4   1       65.23       72.38     12.49 o 
 -17   5   1        7.27       15.46      5.83 o 
 -16   5   1        9.53       14.67      4.96 o 
 -15   5   1       63.79       69.94     11.40 o 
 -14   5   1       46.88       51.10      9.36 o 
 -13   5   1        1.58        2.89      3.28 o 
 -12   5   1       23.71       22.77      3.80 o 
 -11   5   1      156.59      161.08     14.43 o 
 -10   5   1      497.34      452.49     52.24 o 
  -9   5   1       73.29       80.79      9.76 o 
  -8   5   1        3.48        3.86      2.79 o 
  -7   5   1        0.06       -2.19      1.46 o 
  -6   5   1        6.35        1.53      2.70 o 
  -5   5   1     1284.45     1330.02     43.62 o 
  -4   5   1     1493.63     1486.02     34.26 o 
  -3   5   1      374.05      412.14     17.55 o 
  -2   5   1      495.39      498.86     18.78 o 
  -1   5   1       16.29       24.87      4.10 o 
   0   5   1      893.87      856.47     23.91 o 
   1   5   1       40.04       45.55      3.77 o 
   2   5   1      206.31      204.35      7.26 o 
   3   5   1      213.50      242.86      5.83 o 
   4   5   1       69.54       64.45      4.35 o 
   5   5   1      158.32      179.87      7.46 o 
   6   5   1       46.09       46.66      3.60 o 
   7   5   1      120.89      120.68      5.70 o 
   8   5   1       34.52       35.59      3.63 o 
   9   5   1      286.37      296.57     12.30 o 
  10   5   1        1.38        1.37      1.55 o 
  11   5   1        1.59        1.50      0.92 o 
  12   5   1      220.95      215.05      9.86 o 
  13   5   1        2.30        3.84      1.38 o 
  14   5   1        1.56        0.45      2.82 o 
  15   5   1        1.91        2.63      2.30 o 
  16   5   1        4.03       -1.41      3.67 o 
 -17   6   1        1.47       -0.37      4.19 o 
 -16   6   1        8.46        5.94      2.89 o 
 -15   6   1        3.84        2.54      3.21 o 
 -14   6   1       39.32       30.69      5.93 o 
 -13   6   1        7.81       12.74      3.94 o 
 -12   6   1       38.87       32.28      5.55 o 
 -11   6   1       12.12        6.39      2.82 o 
 -10   6   1      196.88      168.06     11.32 o 
  -9   6   1        1.68        1.94      2.12 o 
  -8   6   1       35.08       30.04      4.94 o 
  -7   6   1      268.76      260.13     16.23 o 
  -6   6   1        3.08        0.83      2.01 o 
  -5   6   1        1.79        0.30      1.36 o 
  -4   6   1      837.00      889.63     28.65 o 
  -3   6   1     1043.24     1152.68     29.78 o 
  -2   6   1       19.49       18.22      3.90 o 
  -1   6   1      776.43      888.14     26.82 o 
   0   6   1      753.94      931.27     33.53 o 
   1   6   1      662.37      717.91     23.74 o 
   2   6   1       68.14       63.26      4.94 o 
   3   6   1      844.43      910.86     12.76 o 
   4   6   1       36.46       32.68      3.36 o 
   5   6   1      602.60      613.68     16.96 o 
   6   6   1        0.56        3.98      2.33 o 
   7   6   1      396.59      407.64     20.87 o 
   8   6   1      239.15      240.17     12.81 o 
   9   6   1      195.13      195.71     16.22 o 
  10   6   1       71.19       68.77      5.22 o 
  11   6   1        1.90        1.23      1.53 o 
  12   6   1       23.41       22.51      3.23 o 
  13   6   1        0.35       -0.06      3.74 o 
  14   6   1       83.28       83.62      9.48 o 
  15   6   1        7.67        9.74      4.98 o 
  16   6   1       12.97       19.48      6.88 o 
 -16   7   1       71.82       77.64     10.17 o 
 -15   7   1        2.29       -2.95      2.31 o 
 -14   7   1       14.15       22.51      5.03 o 
 -13   7   1       41.58       53.18      7.54 o 
 -12   7   1       11.20       13.53      3.84 o 
 -11   7   1       45.25       36.47      5.80 o 
 -10   7   1      305.71      309.41     20.55 o 
  -9   7   1      946.66      946.12     47.45 o 
  -8   7   1      886.19      808.08     28.05 o 
  -7   7   1       16.06       11.02      3.78 o 
  -6   7   1        0.56        2.94      2.81 o 
  -5   7   1     1180.52     1241.25     36.57 o 
  -4   7   1      197.14      215.48     21.14 o 
  -3   7   1       14.97        6.11      2.84 o 
  -2   7   1       55.24       32.87      5.61 o 
  -1   7   1      165.77      195.62     15.90 o 
   0   7   1      448.70      455.89     19.39 o 
   1   7   1      342.68      371.21     12.82 o 
   2   7   1      571.77      665.15     16.38 o 
   3   7   1       12.83        8.27      1.32 o 
   4   7   1        0.25        0.16      1.37 o 
   5   7   1       15.67       15.03      4.11 o 
   6   7   1      124.66      112.93     11.21 o 
   7   7   1      488.15      555.73     24.61 o 
   8   7   1        1.54        9.17      3.09 o 
   9   7   1       57.79       60.47      6.97 o 
  10   7   1      164.15      161.00     14.25 o 
  11   7   1        3.15        1.35      2.31 o 
  12   7   1        6.40       14.91      5.39 o 
  13   7   1       27.65       22.96      5.11 o 
  14   7   1        8.45        0.13      1.94 o 
  15   7   1       12.64       10.48     10.20 o 
 -15   8   1        2.26       -5.83      3.88 o 
 -14   8   1       40.32       38.03      7.01 o 
 -13   8   1       54.28       48.65     13.90 o 
 -12   8   1        4.13        4.03      5.49 o 
 -11   8   1        8.38        9.30      3.73 o 
 -10   8   1       57.25       46.05     11.19 o 
  -9   8   1      663.85      651.20     30.15 o 
  -8   8   1      562.51      532.16     14.25 o 
  -7   8   1        0.33        3.21      1.79 o 
  -6   8   1       27.54       21.01     10.73 o 
  -5   8   1      509.61      553.26     26.00 o 
  -4   8   1       55.27       52.61      8.21 o 
  -3   8   1     1486.40     1484.68     22.68 o 
  -2   8   1      489.83      511.49     24.49 o 
  -1   8   1      179.06      175.86     14.41 o 
   0   8   1        0.77        1.21      1.55 o 
   1   8   1        9.45        4.49      3.02 o 
   2   8   1      554.12      568.69     25.48 o 
   3   8   1        2.04        2.38      1.08 o 
   4   8   1     1654.93     1756.00     45.10 o 
   5   8   1      415.15      427.37     28.18 o 
   6   8   1     2335.99     2341.95     53.29 o 
   7   8   1      277.01      261.97     19.28 o 
   8   8   1      118.66      117.99     12.18 o 
   9   8   1        6.32       12.15      4.19 o 
  10   8   1       17.25       10.46      4.20 o 
  11   8   1      101.76      118.95     13.10 o 
  12   8   1      102.95       96.76     10.19 o 
  13   8   1      291.89      318.61     18.85 o 
  14   8   1        3.16        2.02      3.22 o 
 -14   9   1       52.90       62.56     21.50 o 
 -13   9   1       63.87       55.19     10.08 o 
 -12   9   1       83.07      100.39     25.53 o 
 -11   9   1       24.83       15.20      6.90 o 
 -10   9   1        7.89        9.43      5.61 o 
  -9   9   1      184.48      194.94     17.43 o 
  -8   9   1        6.16        7.52      3.85 o 
  -7   9   1     1326.23     1245.57     34.54 o 
  -6   9   1       71.71       62.52      6.23 o 
  -5   9   1       56.14       54.70      8.78 o 
  -4   9   1       87.91       89.42     11.12 o 
  -3   9   1       37.09       37.19      3.98 o 
  -2   9   1      128.07      145.36     13.99 o 
  -1   9   1       56.32       50.24      6.12 o 
   0   9   1      604.78      622.33     28.56 o 
   1   9   1        3.92        2.67      2.67 o 
   2   9   1      119.06      101.66     11.53 o 
   3   9   1       10.19       10.32      2.20 o 
   4   9   1      171.19      164.38     14.90 o 
   5   9   1       10.06        5.55      3.26 o 
   6   9   1      529.83      530.07     27.17 o 
   7   9   1        1.57       -0.23      2.34 o 
   8   9   1        0.02        1.79      2.42 o 
   9   9   1        4.69       -0.87      2.46 o 
  10   9   1        4.26        4.87      8.37 o 
  11   9   1       47.81       44.97     11.43 o 
  12   9   1       15.55        8.95      4.34 o 
  13   9   1       58.26       47.88     11.39 o 
  14   9   1       97.29      139.91     24.34 o 
 -13  10   1       20.54       14.36      5.61 o 
 -12  10   1       24.10       18.73      6.50 o 
 -11  10   1        0.02        4.31      4.85 o 
 -10  10   1       97.03       85.84     12.39 o 
  -9  10   1      122.99      130.17     15.00 o 
  -8  10   1       66.63       62.38     10.17 o 
  -7  10   1       30.60       30.36      7.01 o 
  -6  10   1       48.92       49.23      9.16 o 
  -5  10   1      168.99      159.99     18.40 o 
  -4  10   1       26.12       33.21      5.11 o 
  -3  10   1       56.40       50.03      4.32 o 
  -2  10   1        0.05       -0.72      2.70 o 
  -1  10   1        4.84        3.90      3.18 o 
   0  10   1      198.66      182.49     16.42 o 
   1  10   1       46.99       50.25      8.86 o 
   2  10   1      251.79      240.19     19.02 o 
   3  10   1      226.27      241.68      9.64 o 
   4  10   1      470.80      460.78     39.05 o 
   5  10   1        2.47       -0.88      2.52 o 
   6  10   1      339.17      322.51     22.57 o 
   7  10   1       18.79       35.28      7.80 o 
   8  10   1       31.47       30.22      7.20 o 
   9  10   1      227.75      245.24     20.05 o 
  10  10   1       49.04       39.22      9.77 o 
  11  10   1       14.57        9.78      5.59 o 
  12  10   1        0.49        1.56      2.46 o 
 -12  11   1       20.29       10.10      7.31 o 
 -11  11   1       86.34       71.72     16.56 o 
 -10  11   1       87.37       85.01     12.96 o 
  -9  11   1       40.11       25.58      6.93 o 
  -8  11   1        3.55        4.36      9.19 o 
  -7  11   1        0.23       -5.77      7.86 o 
  -6  11   1        0.15        2.92      5.91 o 
  -5  11   1        0.00        2.74      2.86 o 
  -4  11   1      153.75      156.20     16.57 o 
  -3  11   1      267.61      274.44     21.96 o 
  -2  11   1       17.25       10.21      5.81 o 
  -1  11   1       50.03       53.39      9.57 o 
   0  11   1        7.35        4.12      4.55 o 
   1  11   1        5.00        4.55      3.59 o 
   2  11   1       26.35       31.26      7.68 o 
   3  11   1       11.83        7.37      4.14 o 
   4  11   1        1.83        2.53      2.81 o 
   5  11   1       35.36       36.65      7.80 o 
   6  11   1        0.62        1.94      3.14 o 
   7  11   1        5.94       10.50      4.68 o 
   8  11   1       43.44       49.41      9.39 o 
   9  11   1        0.83        4.65      3.67 o 
  10  11   1       12.82        5.91      3.76 o 
  11  11   1       32.97       36.24      8.61 o 
 -10  12   1        1.97        6.25      3.97 o 
  -9  12   1        8.62        7.83      9.21 o 
  -8  12   1       17.23       17.49      6.52 o 
  -7  12   1       19.20       27.56      7.29 o 
  -6  12   1        5.66        3.96     11.72 o 
  -5  12   1       12.99       20.59      6.68 o 
  -4  12   1       26.41       28.12      7.78 o 
  -3  12   1       14.86       10.59      4.31 o 
  -2  12   1       36.49       57.89     10.60 o 
  -1  12   1       12.17        6.43      4.26 o 
   0  12   1       59.55       65.84     17.86 o 
   1  12   1       16.53       21.06      7.01 o 
   2  12   1       68.96       89.09     12.94 o 
   3  12   1       12.18        2.77      3.38 o 
   4  12   1       43.24       63.56     11.31 o 
   5  12   1      117.50      111.49     14.91 o 
   6  12   1       30.23       16.72     10.09 o 
   7  12   1       12.54        1.28      4.40 o 
   8  12   1        2.54        1.45     10.85 o 
   9  12   1        0.00        3.10      4.07 o 
  10  12   1        2.48        2.50      2.59 o 
  -8  13   1       20.22       14.32      5.65 o 
  -7  13   1        6.92        6.88     14.80 o 
  -6  13   1        4.72        2.61      2.98 o 
  -5  13   1       51.92       70.21     12.50 o 
  -4  13   1      119.07      111.66     15.55 o 
  -3  13   1        0.24       -2.40      4.92 o 
  -2  13   1        7.32        0.31      8.41 o 
  -1  13   1       29.44       28.78      7.80 o 
   0  13   1       10.35       10.10      4.88 o 
   1  13   1        7.89       16.41      6.39 o 
   2  13   1        3.01       -2.38      8.96 o 
   3  13   1        2.46        2.06      8.10 o 
   4  13   1        0.13       -2.80      3.01 o 
   5  13   1       10.09       21.01      6.62 o 
   6  13   1       49.03       33.22      8.44 o 
   7  13   1        0.01       -0.14      3.12 o 
  -5  14   1        1.97        1.04      8.98 o 
  -4  14   1        3.78       -3.33      3.62 o 
  -3  14   1       52.61       49.77     11.39 o 
  -2  14   1        3.74       -0.39     11.15 o 
  -1  14   1        3.84       -1.51      3.31 o 
   0  14   1       22.10       20.22      7.12 o 
   1  14   1       61.65       73.60     13.21 o 
   2  14   1       37.62       55.08     15.31 o 
   3  14   1        1.06        1.76      4.54 o 
   4  14   1       15.61       24.44      9.67 o 
 -18   0   2        8.12        1.82      4.20 o 
 -17   0   2       19.06       20.66      9.36 o 
 -16   0   2       83.56       84.22     16.81 o 
 -15   0   2      168.59      162.89     22.33 o 
 -14   0   2      182.45      190.83     23.06 o 
 -13   0   2      504.56      522.76     36.24 o 
 -12   0   2       70.27       82.26      8.05 o 
 -11   0   2      373.31      381.59     16.47 o 
 -10   0   2      139.36      140.83      8.15 o 
  -9   0   2      196.73      187.58      8.86 o 
  -8   0   2     1494.03     1555.47     21.46 o 
  -7   0   2       31.67       19.96      2.37 o 
  -6   0   2        0.09        1.61      0.78 o 
  -5   0   2     2472.10     2481.46     50.84 o 
  -4   0   2     5884.52     5825.50     34.20 o 
  -3   0   2    13246.50    13173.00     56.89 o 
  -2   0   2      334.17      343.86      6.32 o 
  -1   0   2     1989.57     2042.68     33.69 o 
   0   0   2     3492.76     3387.22     32.17 o 
   1   0   2      278.57      298.45      9.71 o 
   2   0   2        1.13        1.93      0.99 o 
   3   0   2     8341.56     8183.32     29.78 o 
   4   0   2     1639.01     1659.27     15.49 o 
   5   0   2     1216.89     1354.32     15.32 o 
   6   0   2     2819.03     2767.84     28.72 o 
   7   0   2      122.95      124.29      5.55 o 
   8   0   2      306.21      261.17     13.85 o 
   9   0   2      649.53      676.55     23.94 o 
  10   0   2     3019.70     3016.01     52.61 o 
  11   0   2        4.73        2.48      1.45 o 
  12   0   2      640.05      626.70     20.29 o 
  13   0   2      116.45      120.97     18.36 o 
  14   0   2       55.90       70.28     14.57 o 
  15   0   2      108.50      109.96     19.41 o 
  16   0   2       18.31       29.29     10.73 o 
  17   0   2       44.09       48.13     14.27 o 
 -18   1   2       17.93       19.18      6.96 o 
 -17   1   2        0.81       -6.38      4.25 o 
 -16   1   2      297.34      352.49     24.28 o 
 -15   1   2       64.52       68.27     10.72 o 
 -14   1   2      354.88      349.51     21.77 o 
 -13   1   2       20.22       16.51      4.90 o 
 -12   1   2     1017.73     1019.14     25.32 o 
 -11   1   2       50.38       63.12      6.01 o 
 -10   1   2      272.31      263.73      8.42 o 
  -9   1   2      164.36      154.43      4.74 o 
  -8   1   2      387.59      365.75      7.55 o 
  -7   1   2     1052.82     1012.82     14.31 o 
  -6   1   2      224.59      215.61      6.22 o 
  -5   1   2     3458.96     3216.13     26.40 o 
  -4   1   2      528.57      521.86      9.84 o 
  -3   1   2    38334.96    35302.19     93.84 o 
  -2   1   2     4526.60     4371.30     21.08 o 
  -1   1   2     6662.47     6637.48     46.05 o 
   0   1   2       65.45       72.60      3.28 o 
   1   1   2       32.66       50.75      1.81 o 
   2   1   2      353.56      360.35      5.16 o 
   3   1   2      536.37      608.11      7.19 o 
   4   1   2     3049.12     2953.73     30.79 o 
   5   1   2      174.82      170.51      5.81 o 
   6   1   2     2942.25     2965.48     49.76 o 
   7   1   2        8.84        7.78      1.89 o 
   8   1   2     1068.61     1059.40     19.37 o 
   9   1   2       11.75       10.68      1.42 o 
  10   1   2      115.23       95.77      5.09 o 
  11   1   2      145.26      154.64      6.79 o 
  12   1   2      220.81      194.37     10.81 o 
  13   1   2       55.24       45.30      6.15 o 
  14   1   2        5.23        8.48      6.77 o 
  15   1   2       42.78       57.30     15.73 o 
  16   1   2       55.96       71.13     11.53 o 
  17   1   2        6.53        4.34      4.47 o 
 -18   2   2       22.13       45.11      9.72 o 
 -17   2   2       17.88       12.75      5.45 o 
 -16   2   2       17.79       17.15      5.83 o 
 -15   2   2       29.58       26.88      8.70 o 
 -14   2   2       23.44       26.47      6.26 o 
 -13   2   2      130.02      120.05     12.64 o 
 -12   2   2       24.23       19.52      2.30 o 
 -11   2   2      175.07      165.24      7.87 o 
 -10   2   2       49.84       51.65      3.62 o 
  -9   2   2       17.91       20.86      2.33 o 
  -8   2   2       16.70       17.29      2.35 o 
  -7   2   2       64.58       67.38      3.93 o 
  -6   2   2      382.56      406.53      9.25 o 
  -5   2   2     1693.68     1781.02     20.30 o 
  -4   2   2     3774.57     3725.10     26.53 o 
  -3   2   2     1208.82     1202.74     17.87 o 
  -2   2   2      109.29       98.00      5.91 o 
  -1   2   2      744.65      687.92     15.06 o 
   0   2   2      541.22      514.45      6.93 o 
   1   2   2     1215.69     1154.36      9.26 o 
   2   2   2       84.74       92.24      2.41 o 
   3   2   2      701.96      665.53      7.85 o 
   4   2   2     2249.58     2462.46     15.95 o 
   5   2   2      473.22      573.64      8.22 o 
   6   2   2       43.30       36.11      4.40 o 
   7   2   2        5.48        2.91      0.92 o 
   8   2   2      478.94      458.79     10.97 o 
   9   2   2      122.50      121.22      5.45 o 
  10   2   2      550.12      539.51     11.09 o 
  11   2   2      186.84      194.17      9.76 o 
  12   2   2       29.05       25.99      4.85 o 
  13   2   2       67.21       65.87      7.31 o 
  14   2   2       53.03       65.75     10.12 o 
  15   2   2      123.70      128.37     14.95 o 
  16   2   2        2.93       -0.74      6.52 o 
  17   2   2       21.79       36.39      8.39 o 
 -18   3   2       39.15       47.98      9.97 o 
 -17   3   2        7.74        5.87      8.05 o 
 -16   3   2       21.98       18.21      8.65 o 
 -15   3   2        0.07       -2.32      3.03 o 
 -14   3   2        0.77       -1.17      5.86 o 
 -13   3   2        0.06        0.16      0.54 o 
 -12   3   2        1.30        2.73      3.01 o 
 -11   3   2        7.82        6.60      1.53 o 
 -10   3   2       72.89       67.84     10.73 o 
  -9   3   2        6.69        6.59      1.58 o 
  -8   3   2       90.62       93.47      5.15 o 
  -7   3   2        0.04        0.72      0.70 o 
  -6   3   2      389.23      368.53      9.50 o 
  -5   3   2      413.94      433.73     13.48 o 
  -4   3   2      154.99      158.55      6.02 o 
  -3   3   2      543.56      531.94      9.20 o 
  -2   3   2        0.01        0.28      0.63 o 
  -1   3   2      731.97      716.60     13.29 o 
   0   3   2      131.68      114.21      4.78 o 
   1   3   2        4.05        4.04      0.82 o 
   2   3   2        2.12        3.58      0.73 o 
   3   3   2     2695.69     2831.11     17.15 o 
   4   3   2      175.74      158.36      5.12 o 
   5   3   2       45.35       64.72      3.04 o 
   6   3   2       96.13       95.10      4.08 o 
   7   3   2        2.25        1.67      0.66 o 
   8   3   2        1.49        0.52      0.68 o 
   9   3   2        4.78        2.30      0.89 o 
  10   3   2       17.80       15.64      2.35 o 
  11   3   2       25.39       21.32      2.67 o 
  12   3   2        0.19       -0.14      0.69 o 
  13   3   2      160.99      163.87     11.39 o 
  14   3   2       19.84       12.59      3.37 o 
  15   3   2        6.91        8.14      4.82 o 
  16   3   2       36.44       40.57      8.77 o 
 -18   4   2       32.20       34.33     12.36 o 
 -17   4   2       12.05        8.08      3.96 o 
 -16   4   2        2.06       12.56      5.23 o 
 -15   4   2       17.97        9.14      4.98 o 
 -14   4   2        9.40       15.48      4.94 o 
 -13   4   2      223.48      207.70     10.20 o 
 -12   4   2       15.73       11.70      2.61 o 
 -11   4   2      497.28      491.76     24.18 o 
 -10   4   2      104.73      113.31      7.83 o 
  -9   4   2      448.56      456.67     15.34 o 
  -8   4   2      251.20      267.03      9.75 o 
  -7   4   2       25.44       30.82      5.48 o 
  -6   4   2     1303.47     1357.78     32.78 o 
  -5   4   2      113.84       97.27      7.21 o 
  -4   4   2     1008.05     1100.81     18.12 o 
  -3   4   2        1.52        4.14      1.62 o 
  -2   4   2       25.72       14.18      1.95 o 
  -1   4   2     1373.10     1348.84     17.85 o 
   0   4   2      120.08      136.13      5.93 o 
   1   4   2       23.74       21.67      1.79 o 
   2   4   2      295.45      295.58      6.49 o 
   3   4   2     1353.10     1389.09     14.21 o 
   4   4   2      290.60      321.60      8.13 o 
   5   4   2      695.11      778.49     12.49 o 
   6   4   2        1.58       -0.09      0.85 o 
   7   4   2      160.66      164.40      5.63 o 
   8   4   2      847.91      859.26     17.24 o 
   9   4   2       62.40       61.88      3.98 o 
  10   4   2      549.95      532.52     11.92 o 
  11   4   2       92.88       86.48      5.92 o 
  12   4   2       10.33        6.97      2.35 o 
  13   4   2        5.07        6.28      2.36 o 
  14   4   2      194.43      210.78     10.89 o 
  15   4   2       28.21       25.75      7.29 o 
  16   4   2       14.97       18.12      6.27 o 
 -17   5   2        5.76        2.78      7.10 o 
 -16   5   2       97.92      104.90     14.18 o 
 -15   5   2       29.38       36.17      7.96 o 
 -14   5   2      163.32      201.39     18.20 o 
 -13   5   2      206.44      202.82     17.43 o 
 -12   5   2      178.33      174.74     10.63 o 
 -11   5   2        1.77       -2.26      1.71 o 
 -10   5   2      261.33      273.92     17.75 o 
  -9   5   2        6.52        2.24      4.19 o 
  -8   5   2      153.92      154.34     18.17 o 
  -7   5   2      547.70      561.55     11.84 o 
  -6   5   2        8.49        7.44      1.88 o 
  -5   5   2     2891.82     2746.47     48.34 o 
  -4   5   2      881.18      924.40     39.13 o 
  -3   5   2     5629.21     5504.25     87.59 o 
  -2   5   2      336.41      404.86     10.19 o 
  -1   5   2     1018.10      998.48     17.74 o 
   0   5   2      134.93      133.74      6.50 o 
   1   5   2      181.27      198.77      6.58 o 
   2   5   2     1736.06     1741.12     17.29 o 
   3   5   2      308.30      321.30      7.40 o 
   4   5   2     1790.69     1769.22     22.83 o 
   5   5   2     1121.04     1216.43     19.47 o 
   6   5   2      521.37      494.25     12.66 o 
   7   5   2        3.34        3.65      1.09 o 
   8   5   2      825.76      806.49     18.02 o 
   9   5   2       28.36       24.15      3.20 o 
  10   5   2      107.41      104.30      8.26 o 
  11   5   2        0.09       -0.13      1.41 o 
  12   5   2        0.05        0.75      1.68 o 
  13   5   2       34.04       30.07      4.06 o 
  14   5   2       68.28       62.60     10.66 o 
  15   5   2       39.42       41.41      8.71 o 
  16   5   2       14.64       12.77      5.75 o 
 -17   6   2        2.20        4.34      2.81 o 
 -16   6   2      132.92      137.70     16.54 o 
 -15   6   2       57.03       49.74      9.79 o 
 -14   6   2       45.80       51.87      9.58 o 
 -13   6   2       14.41       15.54      5.25 o 
 -12   6   2      235.52      239.57     11.81 o 
 -11   6   2      859.35      829.20     29.93 o 
 -10   6   2       10.19        7.33      1.94 o 
  -9   6   2       92.45       89.60     10.27 o 
  -8   6   2      201.29      209.48     21.36 o 
  -7   6   2       21.52       24.49      5.38 o 
  -6   6   2       64.10       64.15      9.00 o 
  -5   6   2      126.21      133.62      7.02 o 
  -4   6   2        3.66        3.30      1.31 o 
  -3   6   2       62.06       67.63      4.60 o 
  -2   6   2      110.14      116.70      5.93 o 
  -1   6   2      211.79      177.49      9.28 o 
   0   6   2      373.36      375.31     13.66 o 
   1   6   2      923.25      868.88     16.54 o 
   2   6   2       54.77       65.78      4.63 o 
   3   6   2     2132.21     2160.75     20.65 o 
   4   6   2      352.42      338.22      9.67 o 
   5   6   2      155.23      142.57      9.52 o 
   6   6   2      129.47      133.51     11.74 o 
   7   6   2      113.53      114.69     11.23 o 
   8   6   2       96.59      100.00     10.61 o 
   9   6   2       11.58        4.85      5.60 o 
  10   6   2      759.96      776.94     16.56 o 
  11   6   2       55.39       60.66      7.13 o 
  12   6   2      502.13      523.94     21.39 o 
  13   6   2       41.64       38.19      6.00 o 
  14   6   2       69.53       76.42     18.08 o 
  15   6   2       29.29       32.78      8.62 o 
 -16   7   2       20.35       11.66      6.47 o 
 -15   7   2       72.52       65.33      9.15 o 
 -14   7   2       62.74       79.29      9.62 o 
 -13   7   2       76.57       76.45      9.02 o 
 -12   7   2        3.36        8.21      3.39 o 
 -11   7   2        5.22        5.93      3.16 o 
 -10   7   2      374.80      405.69     23.14 o 
  -9   7   2      154.67      158.03     20.14 o 
  -8   7   2      366.28      320.15     27.65 o 
  -7   7   2      710.40      743.58     29.55 o 
  -6   7   2       86.59       80.88      7.96 o 
  -5   7   2      470.86      434.94     14.46 o 
  -4   7   2       24.74       20.03      3.26 o 
  -3   7   2      946.45      914.05     15.68 o 
  -2   7   2      343.23      343.90     10.03 o 
  -1   7   2      444.02      437.94     13.82 o 
   0   7   2      232.81      219.77      8.97 o 
   1   7   2        4.08        1.57      2.04 o 
   2   7   2      249.96      227.32      9.23 o 
   3   7   2      180.60      190.76      8.13 o 
   4   7   2      901.58      938.56     24.25 o 
   5   7   2       11.77       16.07      6.05 o 
   6   7   2     1294.53     1302.83     55.15 o 
   7   7   2      199.22      208.38     14.86 o 
   8   7   2       26.57       24.37      5.65 o 
   9   7   2       14.29       17.10      3.80 o 
  10   7   2       44.02       42.09      5.12 o 
  11   7   2       17.37       16.83      4.47 o 
  12   7   2        0.00        0.53      1.86 o 
  13   7   2       31.18       32.41     13.81 o 
  14   7   2        9.15        0.77     10.74 o 
  15   7   2       39.70       41.38      9.51 o 
 -15   8   2        5.66        5.71      3.30 o 
 -14   8   2       13.18        2.41      2.74 o 
 -13   8   2       27.00       49.30     13.10 o 
 -12   8   2        2.07        1.84      2.87 o 
 -11   8   2        8.20       10.02      4.52 o 
 -10   8   2       24.40        8.48      6.53 o 
  -9   8   2       69.80       49.71     12.85 o 
  -8   8   2        4.86        2.88      3.87 o 
  -7   8   2       34.93       27.81      6.30 o 
  -6   8   2       40.73       46.34      4.86 o 
  -5   8   2        0.27       -0.14      1.35 o 
  -4   8   2       21.25       13.33      3.86 o 
  -3   8   2       59.63       69.05      5.12 o 
  -2   8   2        9.80        8.59      1.97 o 
  -1   8   2      162.19      156.35     10.29 o 
   0   8   2      308.28      334.72     15.09 o 
   1   8   2        5.76        1.74      1.19 o 
   2   8   2        0.39       -3.48      2.32 o 
   3   8   2       98.00       88.88      7.03 o 
   4   8   2      428.08      424.92     18.02 o 
   5   8   2        8.47       11.49      4.14 o 
   6   8   2       45.69       50.33      7.90 o 
   7   8   2        7.12        4.56      3.72 o 
   8   8   2       22.53       18.65      4.78 o 
   9   8   2       41.48       43.74      7.51 o 
  10   8   2        5.32        5.89      2.11 o 
  11   8   2        0.42       -2.20      4.28 o 
  12   8   2       21.03       17.83      4.52 o 
  13   8   2      102.55      137.07     16.37 o 
  14   8   2       33.22       36.98      9.13 o 
 -14   9   2        6.00        4.55      9.10 o 
 -13   9   2        4.60        8.27      4.56 o 
 -12   9   2       15.71        8.93     11.84 o 
 -11   9   2      120.74      101.94     18.40 o 
 -10   9   2       23.16       21.15      7.77 o 
  -9   9   2        3.17        1.03      2.84 o 
  -8   9   2       33.10       28.86      6.47 o 
  -7   9   2       17.13       17.16      3.33 o 
  -6   9   2      110.59      109.92      8.19 o 
  -5   9   2        1.55        2.55      1.67 o 
  -4   9   2      177.98      161.43     10.47 o 
  -3   9   2       49.14       45.46      4.20 o 
  -2   9   2        3.87        1.66      1.61 o 
  -1   9   2      337.76      358.87     18.26 o 
   0   9   2        7.66        8.82      3.64 o 
   1   9   2        7.38        1.80      2.82 o 
   2   9   2       76.89       80.56     10.35 o 
   3   9   2       12.79       12.65      2.61 o 
   4   9   2       32.62       18.75      5.81 o 
   5   9   2      241.53      248.38     18.28 o 
   6   9   2       54.19       49.60      8.36 o 
   7   9   2       12.14       13.05      4.44 o 
   8   9   2       64.72       67.52      9.81 o 
   9   9   2       29.62       23.13      5.91 o 
  10   9   2        3.56       -0.88      2.27 o 
  11   9   2        2.55        5.94      5.69 o 
  12   9   2        8.78       18.99      9.44 o 
  13   9   2        1.02       -1.12      6.50 o 
 -13  10   2       31.08       32.13      7.89 o 
 -12  10   2       21.22       27.16      7.46 o 
 -11  10   2      111.97      125.53     21.48 o 
 -10  10   2       38.81       53.39     14.44 o 
  -9  10   2       24.23       13.58      4.99 o 
  -8  10   2        6.75        6.60      4.72 o 
  -7  10   2       78.45       85.49     12.19 o 
  -6  10   2       60.80       48.76      9.18 o 
  -5  10   2        2.50       -3.80      3.05 o 
  -4  10   2        1.72       -1.21      1.74 o 
  -3  10   2        1.04        1.99      1.25 o 
  -2  10   2       10.14       10.75      3.24 o 
  -1  10   2      537.47      573.48     29.58 o 
   0  10   2        7.11        1.65      6.49 o 
   1  10   2        3.62        3.60      2.69 o 
   2  10   2      247.71      250.91     19.39 o 
   3  10   2      181.78      198.04     10.09 o 
   4  10   2      238.00      213.67     18.23 o 
   5  10   2       18.51       16.63      5.54 o 
   6  10   2        8.62        4.77      3.70 o 
   7  10   2        1.81        1.97      2.05 o 
   8  10   2      125.51      158.38     15.88 o 
   9  10   2       24.47       12.80      7.44 o 
  10  10   2       89.69      100.23     12.84 o 
  11  10   2       47.84       60.37      9.90 o 
  12  10   2       19.44       12.10      7.79 o 
 -12  11   2       32.85       36.50      8.66 o 
 -11  11   2       19.65       41.14     12.64 o 
 -10  11   2      162.48      146.49     23.99 o 
  -9  11   2        1.74        3.83      2.43 o 
  -8  11   2       44.75       52.31      9.78 o 
  -7  11   2       87.35       91.87     13.17 o 
  -6  11   2        3.31        5.46      4.03 o 
  -5  11   2      212.14      229.90     20.23 o 
  -4  11   2       86.33       91.93     12.72 o 
  -3  11   2      557.99      569.72     31.53 o 
  -2  11   2       23.08       13.81      4.96 o 
  -1  11   2        9.67        9.81      5.07 o 
   0  11   2        0.17       -6.88      4.59 o 
   1  11   2       18.67       25.68      6.34 o 
   2  11   2      217.91      229.07     19.58 o 
   3  11   2      161.45      143.51     15.57 o 
   4  11   2      288.83      300.21     22.55 o 
   5  11   2       17.64       12.79      7.98 o 
   6  11   2      107.38      115.92     14.17 o 
   7  11   2        0.53       -0.75      4.54 o 
   8  11   2        8.72       10.84      4.61 o 
   9  11   2        0.06       -5.77      3.85 o 
  10  11   2        1.81       -0.81      3.23 o 
  11  11   2        1.49      -10.88      7.26 o 
 -10  12   2       21.88        9.46      6.69 o 
  -9  12   2       21.65       28.24      9.02 o 
  -8  12   2       16.66       21.43      6.91 o 
  -7  12   2        5.74        5.53      4.14 o 
  -6  12   2        0.02       -4.38      3.54 o 
  -5  12   2        1.76       -0.84      3.42 o 
  -4  12   2       60.47       55.68     10.63 o 
  -3  12   2        1.28       -1.13      5.40 o 
  -2  12   2        8.53        2.94      3.95 o 
  -1  12   2       17.61       16.43      6.30 o 
   0  12   2       65.52       63.74     10.97 o 
   1  12   2      127.23      126.58     15.67 o 
   2  12   2       88.66      103.33     13.81 o 
   3  12   2       77.74       86.64     18.61 o 
   4  12   2        0.22       -1.72      5.84 o 
   5  12   2       10.18       17.84      5.33 o 
   6  12   2       17.82       35.30      8.17 o 
   7  12   2       20.15       14.88      6.02 o 
   8  12   2       29.64       43.27      9.49 o 
   9  12   2        7.01        3.11      5.66 o 
  -8  13   2      101.92      121.61     16.94 o 
  -7  13   2       70.94       83.80     13.78 o 
  -6  13   2       44.27       50.44     10.52 o 
  -5  13   2        6.01        3.37      9.08 o 
  -4  13   2       11.82       24.17      7.94 o 
  -3  13   2       11.54        8.73      4.72 o 
  -2  13   2        0.46        0.38      2.97 o 
  -1  13   2       57.84       50.69     12.07 o 
   0  13   2       76.73       88.94     18.17 o 
   1  13   2       13.27        7.20      4.57 o 
   2  13   2       71.39       77.52     12.93 o 
   3  13   2        0.00        0.59      3.05 o 
   4  13   2       62.08       76.84     12.46 o 
   5  13   2       19.27       43.23      9.74 o 
   6  13   2        5.41        3.49      3.58 o 
   7  13   2       75.15       67.61     11.97 o 
  -5  14   2        0.62       -3.58      8.33 o 
  -4  14   2        0.28       -4.39      4.92 o 
  -3  14   2       14.45        7.36      4.62 o 
  -2  14   2        6.57        6.83      4.91 o 
  -1  14   2        7.92       11.62      6.09 o 
   0  14   2       10.65        8.88      4.97 o 
   1  14   2        8.25        3.07      3.70 o 
   2  14   2       41.26       45.60     13.02 o 
   3  14   2       22.01       19.65     10.17 o 
 -18   1   3        6.26        2.43      4.28 o 
 -17   1   3      184.63      196.17     18.72 o 
 -16   1   3       71.29       71.15     10.67 o 
 -15   1   3       14.73       10.38      6.80 o 
 -14   1   3      186.22      168.71     11.11 o 
 -13   1   3       80.46       75.33      7.19 o 
 -12   1   3      127.94      131.14      5.54 o 
 -11   1   3        0.84        1.53      0.93 o 
 -10   1   3      266.80      259.10      7.28 o 
  -9   1   3      303.03      323.89      9.34 o 
  -8   1   3      615.96      606.08     12.23 o 
  -7   1   3       39.52       41.03      2.73 o 
  -6   1   3      402.31      371.10      7.67 o 
  -5   1   3     1022.85     1034.79     12.19 o 
  -4   1   3     2419.54     2467.13     20.69 o 
  -3   1   3     4285.36     4311.57     24.23 o 
  -2   1   3       55.24       62.28      7.10 o 
  -1   1   3       94.15       72.09      5.87 o 
   0   1   3      170.30      144.98      8.37 o 
   1   1   3     8432.99     8338.55     53.62 o 
   2   1   3        5.75        4.48      0.65 o 
   3   1   3      147.25      174.15      3.76 o 
   4   1   3      499.29      515.52      7.07 o 
   5   1   3     2947.81     2994.44     20.28 o 
   6   1   3      906.01      951.84     14.17 o 
   7   1   3       55.27       58.74      3.03 o 
   8   1   3      195.52      179.39      5.39 o 
   9   1   3       15.19       12.82      1.52 o 
  10   1   3      460.70      444.63     10.82 o 
  11   1   3      337.75      371.43     10.43 o 
  12   1   3       45.91       43.40      5.80 o 
  13   1   3       32.43       30.54      4.49 o 
  14   1   3       85.92       94.32      9.50 o 
  15   1   3        7.77        5.71      5.94 o 
  16   1   3        1.88        1.44      2.77 o 
 -18   2   3       12.41       18.72      6.25 o 
 -17   2   3       54.85       76.93     11.83 o 
 -16   2   3      255.26      269.91     21.21 o 
 -15   2   3      103.38      114.57     13.34 o 
 -14   2   3      178.20      202.01     16.79 o 
 -13   2   3       18.57       15.74      2.74 o 
 -12   2   3      597.76      579.99     20.00 o 
 -11   2   3        8.11        8.28      2.08 o 
 -10   2   3       27.81       19.08      2.41 o 
  -9   2   3       88.05       75.79      4.51 o 
  -8   2   3       93.45       91.17      5.44 o 
  -7   2   3     1549.40     1553.85     21.40 o 
  -6   2   3     1383.38     1531.69     20.16 o 
  -5   2   3     1697.40     1564.67     19.19 o 
  -4   2   3      792.51      855.68     14.86 o 
  -3   2   3     2329.27     2324.55     26.24 o 
  -2   2   3      765.54      742.41     14.31 o 
  -1   2   3      571.38      550.74     10.96 o 
   0   2   3     1741.72     1775.48     14.08 o 
   1   2   3      807.81      801.78      8.64 o 
   2   2   3      759.05      691.76      7.31 o 
   3   2   3      333.69      323.61      6.73 o 
   4   2   3       85.21       97.66      3.91 o 
   5   2   3      376.26      341.76      7.65 o 
   6   2   3      949.98      945.53     13.96 o 
   7   2   3      783.88      738.72     10.08 o 
   8   2   3       64.39       65.24      3.17 o 
   9   2   3       74.70       75.93      3.77 o 
  10   2   3        6.59        7.30      1.15 o 
  11   2   3      548.87      540.80     10.35 o 
  12   2   3       38.07       59.94      6.10 o 
  13   2   3        6.33        0.59      2.03 o 
  14   2   3        6.58        6.62      2.66 o 
  15   2   3        1.34       -1.60      1.73 o 
  16   2   3      313.44      361.36     39.03 o 
 -18   3   3       42.72       40.50      9.53 o 
 -17   3   3        1.40        3.14      3.18 o 
 -16   3   3        4.56        9.46      5.23 o 
 -15   3   3       44.21       59.54     10.19 o 
 -14   3   3       33.67       30.59      3.79 o 
 -13   3   3       94.97       93.53      7.10 o 
 -12   3   3      142.79      164.48      9.42 o 
 -11   3   3      186.71      182.75      9.81 o 
 -10   3   3      236.55      234.86     10.93 o 
  -9   3   3        4.32        6.45      1.82 o 
  -8   3   3      928.78      858.24     16.08 o 
  -7   3   3     1920.63     1951.01     27.13 o 
  -6   3   3     9631.91     9612.48     88.84 o 
  -5   3   3        2.27        0.39      0.93 o 
  -4   3   3       61.99       74.25      5.21 o 
  -3   3   3        8.33        1.23      0.80 o 
  -2   3   3     1266.74     1285.03     17.25 o 
  -1   3   3     4962.57     4871.31     30.46 o 
   0   3   3       68.07       68.41      3.13 o 
   1   3   3     5558.09     5318.36     22.99 o 
   2   3   3      149.53      176.85      4.23 o 
   3   3   3     6152.86     6428.79     35.94 o 
   4   3   3      854.39      855.96     10.69 o 
   5   3   3     2639.37     2498.76     18.93 o 
   6   3   3       33.52       38.42      2.47 o 
   7   3   3      267.85      294.27      6.46 o 
   8   3   3      892.88      853.39     12.83 o 
   9   3   3      215.14      212.76      6.66 o 
  10   3   3     1963.81     1952.52     20.70 o 
  11   3   3       21.25       24.87      2.55 o 
  12   3   3      369.49      401.77     13.72 o 
  13   3   3       15.14       13.78      6.51 o 
  14   3   3        9.59        7.03      2.54 o 
  15   3   3        6.50        6.46      3.91 o 
  16   3   3       23.41       14.18      5.72 o 
 -18   4   3       13.97       13.20      5.27 o 
 -17   4   3       30.49       42.44      9.03 o 
 -16   4   3       79.48       90.70     12.91 o 
 -15   4   3        6.56        4.54      7.04 o 
 -14   4   3      469.03      490.35     18.29 o 
 -13   4   3      269.13      280.96     16.52 o 
 -12   4   3       48.17       58.40      5.97 o 
 -11   4   3       23.42       22.98      3.68 o 
 -10   4   3       17.27       16.53      3.05 o 
  -9   4   3       81.03       82.12      8.40 o 
  -8   4   3      101.68       94.82      7.32 o 
  -7   4   3      852.15      822.05     18.83 o 
  -6   4   3      115.60      100.91      5.21 o 
  -5   4   3     4124.74     4169.53     35.83 o 
  -4   4   3      191.84      184.35      6.06 o 
  -3   4   3        1.21        3.79      1.12 o 
  -2   4   3      462.63      497.76     11.54 o 
  -1   4   3        5.95        4.62      1.12 o 
   0   4   3       29.48       30.48      2.19 o 
   1   4   3      558.67      558.98      9.22 o 
   2   4   3     1372.52     1435.75     14.67 o 
   3   4   3      456.90      546.32      8.50 o 
   4   4   3      101.10       92.96      4.25 o 
   5   4   3      452.50      423.89      9.22 o 
   6   4   3       28.71       28.09      2.38 o 
   7   4   3      422.80      431.71      8.47 o 
   8   4   3       53.56       48.15      3.07 o 
   9   4   3      130.28      122.79      7.43 o 
  10   4   3        2.89        4.37      1.15 o 
  11   4   3       96.15       81.25      6.22 o 
  12   4   3       31.96       42.83      4.68 o 
  13   4   3        9.93        6.16      3.06 o 
  14   4   3      235.24      245.75     15.08 o 
  15   4   3        0.00       -0.04      2.92 o 
 -17   5   3       32.24       43.29      9.72 o 
 -16   5   3        2.60        0.84      5.65 o 
 -15   5   3       20.28       19.73      8.39 o 
 -14   5   3        3.30        3.02      3.12 o 
 -13   5   3       57.84       55.80      9.37 o 
 -12   5   3        1.39        3.10      3.18 o 
 -11   5   3       64.25       61.62     13.48 o 
 -10   5   3      741.56      800.38     30.21 o 
  -9   5   3      230.12      209.98     14.82 o 
  -8   5   3       10.70        7.42      2.64 o 
  -7   5   3       23.63       21.53      3.77 o 
  -6   5   3      152.59      168.38      9.48 o 
  -5   5   3      216.98      229.81      9.81 o 
  -4   5   3      424.85      478.54     19.99 o 
  -3   5   3        0.31        0.21      1.18 o 
  -2   5   3       55.69       48.67      5.57 o 
  -1   5   3      150.17      129.57      5.87 o 
   0   5   3      331.28      327.46      8.63 o 
   1   5   3      632.80      642.83     11.90 o 
   2   5   3      585.89      589.99     10.38 o 
   3   5   3      927.55      941.21     13.14 o 
   4   5   3       87.19       90.41      4.81 o 
   5   5   3       83.16       87.63      4.74 o 
   6   5   3      277.75      260.23      8.25 o 
   7   5   3      118.84      123.51      5.64 o 
   8   5   3      171.22      159.92      6.22 o 
   9   5   3      168.85      158.86      6.34 o 
  10   5   3        8.48        7.12      1.57 o 
  11   5   3      239.29      224.72     12.42 o 
  12   5   3       39.93       37.67      5.58 o 
  13   5   3       37.26       28.02      5.04 o 
  14   5   3       23.85       26.68      8.96 o 
  15   5   3       67.05       73.35     12.07 o 
 -17   6   3        2.60       -3.54      3.43 o 
 -16   6   3        4.20        6.72      3.46 o 
 -15   6   3       28.07       20.40      7.19 o 
 -14   6   3        0.28        2.23      2.98 o 
 -13   6   3       24.47       34.64     21.01 o 
 -12   6   3      175.48      169.55     11.46 o 
 -11   6   3      126.13      132.66      8.05 o 
 -10   6   3      153.05      151.40      7.09 o 
  -9   6   3       53.15       64.76      4.77 o 
  -8   6   3       13.92       14.99      4.70 o 
  -7   6   3       13.86       17.13      6.43 o 
  -6   6   3        5.62        3.44      3.15 o 
  -5   6   3        0.01       -0.86      1.75 o 
  -4   6   3      116.97      148.22      9.72 o 
  -3   6   3       70.07       88.84      5.89 o 
  -2   6   3      184.14      183.35     11.38 o 
  -1   6   3      270.91      279.95     10.68 o 
   0   6   3       46.90       50.80      4.55 o 
   1   6   3       47.69       54.59      4.19 o 
   2   6   3      108.36      103.35      4.79 o 
   3   6   3        0.03        4.33      1.15 o 
   4   6   3      494.72      503.72     11.05 o 
   5   6   3      208.93      232.77     10.07 o 
   6   6   3       22.78       12.85      3.09 o 
   7   6   3      191.33      179.50      9.03 o 
   8   6   3       16.07       12.94      3.85 o 
   9   6   3      165.48      150.01      9.63 o 
  10   6   3      122.58      130.06     13.55 o 
  11   6   3        0.10        2.79      4.67 o 
  12   6   3        0.19        1.07      3.27 o 
  13   6   3       21.54       18.05      5.11 o 
  14   6   3       10.00       11.75      4.98 o 
  15   6   3       21.46       17.27     10.66 o 
 -16   7   3       10.26        9.63      4.25 o 
 -15   7   3       22.80       18.51      6.08 o 
 -14   7   3        2.78        1.19      3.03 o 
 -13   7   3        0.22       -0.18      2.50 o 
 -12   7   3      144.29      139.59     12.08 o 
 -11   7   3       85.15      103.91     12.07 o 
 -10   7   3      235.54      252.19     18.28 o 
  -9   7   3        6.55        3.20      4.83 o 
  -8   7   3       20.11       11.69      6.34 o 
  -7   7   3      209.94      253.77     24.97 o 
  -6   7   3     1141.04     1218.20     37.88 o 
  -5   7   3       93.41       85.98      9.99 o 
  -4   7   3       62.70       64.91      8.57 o 
  -3   7   3      608.62      611.12     16.25 o 
  -2   7   3       84.13       81.76      5.27 o 
  -1   7   3       10.03        5.28      2.16 o 
   0   7   3      443.45      475.24     14.89 o 
   1   7   3     1289.03     1272.51     24.15 o 
   2   7   3      270.51      285.96     10.85 o 
   3   7   3     1279.68     1287.30     22.44 o 
   4   7   3      278.70      284.12     10.49 o 
   5   7   3      239.60      244.45     23.90 o 
   6   7   3      316.38      297.52     26.64 o 
   7   7   3       43.60       49.98     11.19 o 
   8   7   3       91.26      101.46     15.98 o 
   9   7   3        0.14       -1.47      2.39 o 
  10   7   3      151.33      145.75      9.58 o 
  11   7   3       83.58       95.52      9.18 o 
  12   7   3      143.89      125.15     20.54 o 
  13   7   3       38.25       45.67     21.51 o 
  14   7   3       15.24       14.28      5.20 o 
 -15   8   3        7.88        7.01      3.60 o 
 -14   8   3       47.84       52.31      9.72 o 
 -13   8   3       64.57       75.91     11.48 o 
 -12   8   3        8.03        8.40      4.73 o 
 -11   8   3       23.55       15.47      5.69 o 
 -10   8   3      389.51      419.05     35.73 o 
  -9   8   3      277.26      279.24     28.63 o 
  -8   8   3       17.75       19.79      7.32 o 
  -7   8   3        6.23        2.29      6.22 o 
  -6   8   3        2.67        7.21      3.84 o 
  -5   8   3      189.43      225.15     16.99 o 
  -4   8   3        0.02        4.07      3.33 o 
  -3   8   3      230.13      227.72     12.15 o 
  -2   8   3       38.67       38.88      4.16 o 
  -1   8   3      228.69      244.06     10.78 o 
   0   8   3       18.34       22.75      4.13 o 
   1   8   3     1206.45     1154.43     24.98 o 
   2   8   3      149.99      151.23      8.42 o 
   3   8   3      161.32      156.46      8.31 o 
   4   8   3       80.79       86.03      5.99 o 
   5   8   3        3.83        2.93      4.53 o 
   6   8   3       11.28       17.81     10.49 o 
   7   8   3       75.84       95.34     16.82 o 
   8   8   3       25.24       15.10      7.57 o 
   9   8   3      142.90      155.97     13.71 o 
  10   8   3      182.69      182.72     16.35 o 
  11   8   3       56.12       49.87     13.39 o 
  12   8   3       11.39       19.70      8.92 o 
  13   8   3        0.20       -2.22      2.88 o 
 -14   9   3       22.52       26.48      8.77 o 
 -13   9   3        1.53        1.04      8.40 o 
 -12   9   3       70.60       55.92     10.07 o 
 -11   9   3        1.98        7.47      4.07 o 
 -10   9   3      232.32      268.50     29.91 o 
  -9   9   3       36.69       28.46      9.88 o 
  -8   9   3      217.34      238.07     27.44 o 
  -7   9   3      167.77      153.88     15.44 o 
  -6   9   3      552.57      611.25     35.16 o 
  -5   9   3       12.99       10.43      6.28 o 
  -4   9   3      133.54      128.38     10.39 o 
  -3   9   3      108.31      106.78      6.99 o 
  -2   9   3      283.65      269.37     11.63 o 
  -1   9   3     1198.55     1174.05     45.72 o 
   0   9   3      373.33      394.12     22.97 o 
   1   9   3      756.98      800.56     63.06 o 
   2   9   3      280.36      258.60     13.14 o 
   3   9   3     1751.54     1842.71     39.44 o 
   4   9   3      165.99      171.09      9.74 o 
   5   9   3       78.99       85.32     11.21 o 
   6   9   3      103.84      101.16     11.52 o 
   7   9   3        5.58        1.06      3.74 o 
   8   9   3      145.02      129.00     14.07 o 
   9   9   3        9.17        6.34      3.73 o 
  10   9   3      224.91      251.60     26.51 o 
  11   9   3        0.08       -3.48      3.11 o 
  12   9   3      161.43      199.93     28.27 o 
 -13  10   3       33.31       30.43     12.37 o 
 -12  10   3        5.35        1.40      6.37 o 
 -11  10   3        1.43        7.06      5.99 o 
 -10  10   3       85.71       94.28     18.56 o 
  -9  10   3       14.29       15.73      7.68 o 
  -8  10   3        2.66       -2.02      3.85 o 
  -7  10   3      415.25      428.99     27.10 o 
  -6  10   3      275.47      279.06     21.70 o 
  -5  10   3        0.03       -0.78      3.08 o 
  -4  10   3        1.30        2.03      2.69 o 
  -3  10   3        0.86        1.25      1.28 o 
  -2  10   3        3.60        2.93      2.71 o 
  -1  10   3       80.14       75.79      7.89 o 
   0  10   3        8.01        4.05      4.38 o 
   1  10   3       13.81       11.60      5.11 o 
   2  10   3      169.95      167.75     10.99 o 
   3  10   3        4.12        5.39      2.15 o 
   4  10   3        4.73        4.39      3.17 o 
   5  10   3       31.03       25.63      7.14 o 
   6  10   3        0.26        3.20      3.10 o 
   7  10   3       17.06       18.68      7.20 o 
   8  10   3       28.03       23.64      6.28 o 
   9  10   3        1.42        5.07      3.05 o 
  10  10   3       83.29       79.95     16.97 o 
  11  10   3        0.46        5.89      4.21 o 
 -12  11   3       68.22       65.64     11.61 o 
 -11  11   3       26.38       13.02      6.45 o 
 -10  11   3        3.51        2.86      5.15 o 
  -9  11   3       12.92       10.29      6.28 o 
  -8  11   3       27.97       23.13      6.62 o 
  -7  11   3       11.57        9.79      4.94 o 
  -6  11   3        1.92       -0.79      3.24 o 
  -5  11   3        8.53        7.31      3.54 o 
  -4  11   3      131.17      134.95     15.62 o 
  -3  11   3      140.36      138.71     15.75 o 
  -2  11   3      167.17      158.14     16.63 o 
  -1  11   3       27.69       32.68      8.22 o 
   0  11   3      136.15      155.86     19.85 o 
   1  11   3      304.09      304.39     22.66 o 
   2  11   3      195.26      207.78     12.56 o 
   3  11   3       45.81       40.48      7.86 o 
   4  11   3       30.48       28.76      7.28 o 
   5  11   3        1.98       -0.95      2.41 o 
   6  11   3        4.54       13.33      4.84 o 
   7  11   3        0.12        0.01      1.42 o 
   8  11   3        0.01       -0.50      3.60 o 
   9  11   3        8.39       15.75      8.60 o 
  10  11   3       39.21       38.32     12.64 o 
 -10  12   3        5.63       15.05      8.68 o 
  -9  12   3        4.98       10.38      7.37 o 
  -8  12   3        0.02        4.24      4.15 o 
  -7  12   3        0.20       -1.05      4.10 o 
  -6  12   3        2.28        6.79      4.74 o 
  -5  12   3       33.11       32.12      8.11 o 
  -4  12   3      165.16      177.42     18.78 o 
  -3  12   3        0.59       17.05      8.84 o 
  -2  12   3        9.45        7.99      4.44 o 
  -1  12   3       79.62      108.56     14.52 o 
   0  12   3        4.39        9.33      4.62 o 
   1  12   3       13.39        7.07      6.20 o 
   2  12   3        5.85       10.52      4.71 o 
   3  12   3        1.36        1.42      4.16 o 
   4  12   3       37.51       49.58      9.73 o 
   5  12   3       50.73       65.91     11.18 o 
   6  12   3        5.47       -2.70      2.70 o 
   7  12   3        0.66        0.74      3.32 o 
   8  12   3       16.83       10.35     10.48 o 
  -8  13   3        0.01        5.69      4.20 o 
  -7  13   3        3.43       -5.53      4.13 o 
  -6  13   3       12.66       29.45      8.63 o 
  -5  13   3        4.19       -5.88      4.26 o 
  -4  13   3       44.23       45.49      9.93 o 
  -3  13   3       23.03       29.75     10.06 o 
  -2  13   3        0.76        4.52      4.17 o 
  -1  13   3        0.07        0.86      2.88 o 
   0  13   3        5.83        4.52      3.93 o 
   1  13   3      166.08      187.10     27.11 o 
   2  13   3        0.25       -1.47      6.47 o 
   3  13   3       54.90       63.78     11.66 o 
   4  13   3        0.00       -3.05      8.23 o 
   5  13   3        2.39        0.19      2.33 o 
   6  13   3        0.14        6.64      3.90 o 
  -4  14   3        0.00       -0.43      6.45 o 
  -3  14   3       24.98       26.08     13.61 o 
  -2  14   3        0.17       -8.72      5.81 o 
  -1  14   3       34.39       22.61      7.35 o 
   0  14   3       23.94       38.17      9.72 o 
   1  14   3        1.06       -3.43      4.04 o 
 -18   0   4       46.35       47.27     14.16 o 
 -17   0   4       18.27       14.90      6.85 o 
 -16   0   4       79.20       93.33     17.53 o 
 -15   0   4      964.01      925.57     51.83 o 
 -14   0   4       46.38       59.70      7.11 o 
 -13   0   4        2.73       -3.15      2.10 o 
 -12   0   4        5.39       -1.36      4.43 o 
 -11   0   4      140.85      131.79      9.67 o 
 -10   0   4      464.45      486.52     15.42 o 
  -9   0   4      229.06      196.44      9.47 o 
  -8   0   4     3310.02     3247.82     56.13 o 
  -7   0   4     3484.66     3754.89     45.75 o 
  -6   0   4     1580.73     1561.26     34.50 o 
  -5   0   4     5127.48     5475.19     64.23 o 
  -4   0   4     3864.65     3793.18     52.75 o 
  -3   0   4     1605.84     1543.40     17.07 o 
  -2   0   4        8.88       11.40      1.40 o 
  -1   0   4     2049.56     1946.43     47.54 o 
   0   0   4      544.09      552.20     10.21 o 
   1   0   4      807.06      761.88     14.09 o 
   2   0   4      232.11      212.00      7.86 o 
   3   0   4     3284.71     3499.19     43.76 o 
   4   0   4        0.25       -0.14      1.14 o 
   5   0   4       23.68       22.85      3.13 o 
   6   0   4      353.76      338.33     15.57 o 
   7   0   4       62.89       53.34      3.23 o 
   8   0   4      814.87      832.42     19.34 o 
   9   0   4      223.36      198.80      8.62 o 
  10   0   4      972.78      965.51     20.76 o 
  11   0   4      166.24      165.56     18.99 o 
  12   0   4       13.72       10.81      4.20 o 
  13   0   4      967.01     1019.13     37.85 o 
  14   0   4        0.72        0.53      2.53 o 
  15   0   4        2.26       -0.53      2.64 o 
 -18   1   4       36.37       58.80     10.98 o 
 -17   1   4       21.50        9.82      8.95 o 
 -16   1   4       58.14       61.54     10.17 o 
 -15   1   4       50.48       51.29      8.98 o 
 -14   1   4      272.41      258.06     16.28 o 
 -13   1   4        3.33        2.07      0.88 o 
 -12   1   4      120.53      104.33      5.92 o 
 -11   1   4      215.88      218.28     10.74 o 
 -10   1   4       10.82        8.76      1.76 o 
  -9   1   4       28.97       27.64      2.59 o 
  -8   1   4      690.13      712.18     12.29 o 
  -7   1   4     1868.62     1925.85     19.15 o 
  -6   1   4     1828.97     1810.32     22.42 o 
  -5   1   4       61.46       50.66      2.80 o 
  -4   1   4     1634.97     1628.20     20.97 o 
  -3   1   4       32.33       38.58      2.49 o 
  -2   1   4     1820.23     1738.42     43.18 o 
  -1   1   4        3.96        2.13      2.09 o 
   0   1   4      380.77      336.23     14.66 o 
   1   1   4      687.35      703.17     10.44 o 
   2   1   4      554.11      542.78      7.55 o 
   3   1   4     1663.42     1634.56     13.74 o 
   4   1   4      311.04      340.93      6.53 o 
   5   1   4     1803.75     1674.62     15.93 o 
   6   1   4      134.76      135.93      5.31 o 
   7   1   4     3045.56     2984.74     23.72 o 
   8   1   4      613.23      613.87     15.41 o 
   9   1   4      964.79      897.45     23.40 o 
  10   1   4      530.38      544.77      9.57 o 
  11   1   4       14.88       11.87      2.93 o 
  12   1   4      131.40      125.20      9.07 o 
  13   1   4        5.32        1.18      2.04 o 
  14   1   4      148.63      163.84     11.11 o 
  15   1   4       15.55       16.85      4.62 o 
 -18   2   4       26.58       18.24      6.04 o 
 -17   2   4       59.65       58.38     10.46 o 
 -16   2   4        6.23        0.42      3.43 o 
 -15   2   4        1.18        0.39      2.99 o 
 -14   2   4      120.88      112.07      7.98 o 
 -13   2   4      111.17      104.71      7.84 o 
 -12   2   4      458.03      487.64     11.50 o 
 -11   2   4      485.34      464.92     11.48 o 
 -10   2   4      102.39      104.87      7.41 o 
  -9   2   4        1.16       -0.38      1.19 o 
  -8   2   4        0.06        0.01      1.21 o 
  -7   2   4        2.30        3.52      1.10 o 
  -6   2   4     1925.15     1948.93     20.99 o 
  -5   2   4       49.35       52.12      3.27 o 
  -4   2   4      366.00      417.17     12.56 o 
  -3   2   4       39.38       51.15      3.04 o 
  -2   2   4      189.11      229.19      5.30 o 
  -1   2   4     1317.74     1355.25     22.15 o 
   0   2   4     3442.71     3724.85     32.02 o 
   1   2   4        1.90        0.67      0.45 o 
   2   2   4       56.63       56.48      2.25 o 
   3   2   4      368.37      372.25      6.89 o 
   4   2   4       77.67       93.27      3.57 o 
   5   2   4        9.91        5.37      0.99 o 
   6   2   4       10.68        6.56      1.13 o 
   7   2   4       88.41       77.02      4.06 o 
   8   2   4      222.39      213.56      7.50 o 
   9   2   4        1.23        0.39      1.29 o 
  10   2   4      339.54      293.37     18.30 o 
  11   2   4       58.57       53.64      3.41 o 
  12   2   4       73.56       74.48      7.14 o 
  13   2   4       66.50       48.69      6.69 o 
  14   2   4        5.18        5.61      2.78 o 
  15   2   4        3.76       -2.44      2.43 o 
 -18   3   4        7.43        6.13      4.09 o 
 -17   3   4       55.24       50.79      9.55 o 
 -16   3   4        0.07        2.34      3.25 o 
 -15   3   4        3.36        2.08      3.40 o 
 -14   3   4       94.47       95.89      7.74 o 
 -13   3   4        1.68        3.42      1.97 o 
 -12   3   4       45.19       55.55      5.89 o 
 -11   3   4      192.12      187.86     15.28 o 
 -10   3   4      138.76      132.67     11.34 o 
  -9   3   4        1.28        0.25      1.63 o 
  -8   3   4       71.09       74.05      6.15 o 
  -7   3   4       84.68       74.11      5.29 o 
  -6   3   4       50.40       59.16      4.41 o 
  -5   3   4       35.71       46.92      3.68 o 
  -4   3   4      975.89     1039.79     20.75 o 
  -3   3   4        4.06        1.54      1.26 o 
  -2   3   4      630.64      676.93     15.77 o 
  -1   3   4     1165.33     1298.35     16.58 o 
   0   3   4     1158.69     1318.28     15.46 o 
   1   3   4      359.94      377.60      7.42 o 
   2   3   4     3212.81     3531.28     20.56 o 
   3   3   4       18.50       14.82      1.29 o 
   4   3   4       37.71       49.03      3.81 o 
   5   3   4      194.92      184.92      6.87 o 
   6   3   4        4.95        4.88      1.08 o 
   7   3   4       91.41       91.21      4.24 o 
   8   3   4      405.09      388.64     10.61 o 
   9   3   4        9.77        6.09      1.53 o 
  10   3   4      113.40       97.60      4.18 o 
  11   3   4        3.34        4.74      1.73 o 
  12   3   4       38.45       29.93      4.51 o 
  13   3   4        3.75        5.36      2.55 o 
  14   3   4        0.58        2.00      2.21 o 
  15   3   4        5.73        3.81      3.78 o 
 -18   4   4       27.70       39.43      9.33 o 
 -17   4   4        6.56       -1.93      5.17 o 
 -16   4   4       50.64       44.09      8.99 o 
 -15   4   4       17.17       20.01      6.09 o 
 -14   4   4       10.90        6.75      3.17 o 
 -13   4   4       63.65       70.57      9.95 o 
 -12   4   4      215.19      203.52     16.02 o 
 -11   4   4      875.20      887.08     31.65 o 
 -10   4   4      112.90      105.89     10.53 o 
  -9   4   4     1224.61     1264.04     51.95 o 
  -8   4   4       18.19       16.45      3.09 o 
  -7   4   4     1408.91     1500.64     16.96 o 
  -6   4   4     1158.88     1155.12     15.77 o 
  -5   4   4        3.18        1.07      0.92 o 
  -4   4   4      785.72      795.53     15.39 o 
  -3   4   4        2.23        3.11      1.00 o 
  -2   4   4      226.13      238.02      8.85 o 
  -1   4   4     1205.21     1262.89     20.42 o 
   0   4   4       12.26       13.84      1.66 o 
   1   4   4      380.02      380.03      7.47 o 
   2   4   4      674.56      699.79      9.55 o 
   3   4   4      338.30      302.71      6.42 o 
   4   4   4      122.73      122.73      4.57 o 
   5   4   4       62.52       55.17      3.27 o 
   6   4   4      130.96      120.04      4.38 o 
   7   4   4      718.65      735.34     10.53 o 
   8   4   4       10.89       13.59      1.71 o 
   9   4   4       61.98       75.55      3.90 o 
  10   4   4        6.54        2.54      0.99 o 
  11   4   4      143.39      144.50      9.82 o 
  12   4   4        4.81        4.20      2.44 o 
  13   4   4       47.92       53.19      7.35 o 
  14   4   4      104.02       97.87     10.14 o 
  15   4   4       51.39       47.98      9.61 o 
 -17   5   4        6.23        4.51      5.05 o 
 -16   5   4        0.48        5.43      3.93 o 
 -15   5   4       52.36       61.29     10.30 o 
 -14   5   4      347.99      370.71     24.16 o 
 -13   5   4       13.66       12.77      4.66 o 
 -12   5   4       80.36       70.15      7.12 o 
 -11   5   4        0.37       -1.31      1.66 o 
 -10   5   4        7.14        5.85      2.35 o 
  -9   5   4      769.92      766.94     19.42 o 
  -8   5   4      417.82      420.42     14.50 o 
  -7   5   4      203.00      206.87     10.23 o 
  -6   5   4      200.34      229.25      8.79 o 
  -5   5   4        9.29        7.15      1.60 o 
  -4   5   4       18.37       10.63      1.83 o 
  -3   5   4     1227.12     1278.53     19.28 o 
  -2   5   4     1673.06     1671.23     24.65 o 
  -1   5   4     2056.35     2152.64     25.08 o 
   0   5   4     2415.55     2505.96     23.87 o 
   1   5   4        1.08        2.54      0.85 o 
   2   5   4      111.14      104.17      4.03 o 
   3   5   4      110.26       81.57      3.74 o 
   4   5   4      284.99      269.63      8.14 o 
   5   5   4      871.23      872.77     14.79 o 
   6   5   4      568.79      571.03     11.34 o 
   7   5   4     2690.78     2685.73     32.04 o 
   8   5   4        9.58        5.84      1.12 o 
   9   5   4      185.14      192.74      6.81 o 
  10   5   4        9.11        9.40      2.57 o 
  11   5   4       13.37       13.52      5.19 o 
  12   5   4       31.42       26.22      6.53 o 
  13   5   4        4.66        1.70      3.15 o 
  14   5   4      146.82      198.54     19.42 o 
 -17   6   4       33.81       47.22     10.18 o 
 -16   6   4       77.34       69.43     11.76 o 
 -15   6   4        2.97        2.23      7.13 o 
 -14   6   4       75.94       47.92     13.06 o 
 -13   6   4      320.35      315.04     21.91 o 
 -12   6   4       64.64       73.66      7.08 o 
 -11   6   4        0.39        2.32      1.86 o 
 -10   6   4      222.07      228.07     13.04 o 
  -9   6   4      636.66      638.12     18.80 o 
  -8   6   4     1992.95     2003.40     39.00 o 
  -7   6   4        3.80        4.07      1.56 o 
  -6   6   4        6.84       17.14      7.33 o 
  -5   6   4       26.98       21.05      4.80 o 
  -4   6   4     1125.63     1175.48     31.43 o 
  -3   6   4      434.22      441.25     13.96 o 
  -2   6   4      185.98      181.25      8.64 o 
  -1   6   4     2033.97     1995.27     28.94 o 
   0   6   4      643.50      655.98     13.45 o 
   1   6   4      188.00      182.59      7.38 o 
   2   6   4      521.60      530.89     10.94 o 
   3   6   4      844.50      856.87     15.08 o 
   4   6   4      292.79      303.47      8.87 o 
   5   6   4      224.70      215.23      8.74 o 
   6   6   4       67.71       80.16      6.68 o 
   7   6   4      235.17      238.29     11.57 o 
   8   6   4        8.21       12.38      2.97 o 
   9   6   4        0.08        2.59      1.69 o 
  10   6   4      199.01      197.43     17.06 o 
  11   6   4        0.18        4.92      3.17 o 
  12   6   4       38.71       46.60      9.00 o 
  13   6   4      102.21      124.79     21.43 o 
  14   6   4       17.37       18.63     12.43 o 
 -16   7   4       23.30       29.77      7.28 o 
 -15   7   4        0.53        2.46      2.91 o 
 -14   7   4       12.32       11.26      4.04 o 
 -13   7   4      227.79      226.30     19.09 o 
 -12   7   4       25.53       15.88      5.42 o 
 -11   7   4       23.37       24.53      3.66 o 
 -10   7   4       61.93       58.62      5.46 o 
  -9   7   4       24.88       10.96      6.22 o 
  -8   7   4      220.36      187.31     22.67 o 
  -7   7   4      481.17      434.95     33.70 o 
  -6   7   4       88.48       77.07     13.92 o 
  -5   7   4      534.46      476.51     34.14 o 
  -4   7   4      961.46      950.72     33.09 o 
  -3   7   4      371.88      384.77     17.69 o 
  -2   7   4      144.17      141.71     11.03 o 
  -1   7   4       25.07       25.06      3.56 o 
   0   7   4      122.20      119.70      6.72 o 
   1   7   4      220.01      203.36      8.64 o 
   2   7   4       35.36       37.52      4.05 o 
   3   7   4      956.17      945.76     20.09 o 
   4   7   4      222.74      211.99      9.49 o 
   5   7   4       92.06       81.61     14.13 o 
   6   7   4       81.68       82.33     14.38 o 
   7   7   4      119.69       97.17     27.11 o 
   8   7   4      111.93       91.99      9.12 o 
   9   7   4      214.49      192.46     14.49 o 
  10   7   4      147.76      166.74     12.89 o 
  11   7   4      176.19      209.01     18.79 o 
  12   7   4      230.96      259.32     21.56 o 
  13   7   4        0.06        0.00      4.10 o 
 -15   8   4        6.18        5.93      3.86 o 
 -14   8   4        0.89       22.82     38.60 o 
 -13   8   4       27.64       28.97      7.21 o 
 -12   8   4       77.88       78.15     11.32 o 
 -11   8   4       62.69       48.48      9.44 o 
 -10   8   4      184.09      165.85     15.64 o 
  -9   8   4       78.92       98.05     17.56 o 
  -8   8   4        6.13        1.56      5.06 o 
  -7   8   4       14.34       16.75      7.83 o 
  -6   8   4      376.18      364.03     32.04 o 
  -5   8   4       87.22       96.64     15.49 o 
  -4   8   4      446.10      430.16     36.07 o 
  -3   8   4       31.69       24.08      4.30 o 
  -2   8   4       16.85       20.17      3.78 o 
  -1   8   4      325.96      322.84     15.32 o 
   0   8   4       49.64       46.79      5.01 o 
   1   8   4      470.45      489.29     14.17 o 
   2   8   4      479.17      466.83     15.20 o 
   3   8   4       16.25       12.66      2.86 o 
   4   8   4       12.35       11.18      3.32 o 
   5   8   4       62.89       57.89      8.13 o 
   6   8   4       11.06        6.37      3.10 o 
   7   8   4       19.47       22.20      4.87 o 
   8   8   4       97.59       70.39     14.51 o 
   9   8   4        0.01       -3.20      2.99 o 
  10   8   4        7.05        3.99      3.06 o 
  11   8   4        2.69       -8.46      6.48 o 
  12   8   4       23.16       40.77     12.97 o 
 -14   9   4       38.82       43.33      9.25 o 
 -13   9   4       23.24       27.94      7.25 o 
 -12   9   4        0.25       -0.07      2.44 o 
 -11   9   4        0.22       -3.71     10.57 o 
 -10   9   4        0.10       -0.44      5.04 o 
  -9   9   4       15.49       12.54      6.14 o 
  -8   9   4       17.81       16.51      8.11 o 
  -7   9   4      270.19      253.71     28.64 o 
  -6   9   4       35.27       21.99      6.49 o 
  -5   9   4      441.74      443.43     25.79 o 
  -4   9   4      306.99      321.30     21.61 o 
  -3   9   4      386.35      418.86     17.75 o 
  -2   9   4       10.68        9.32      2.79 o 
  -1   9   4      193.91      198.23     12.73 o 
   0   9   4       41.43       37.30      5.78 o 
   1   9   4      190.80      194.29     19.32 o 
   2   9   4      153.50      156.15     10.80 o 
   3   9   4      725.84      780.88     23.40 o 
   4   9   4       15.73       16.45      3.43 o 
   5   9   4        0.02        3.15      4.81 o 
   6   9   4       74.33       79.79     10.24 o 
   7   9   4        7.05        9.00      3.72 o 
   8   9   4      119.90      128.45     12.83 o 
   9   9   4        4.30        1.37      3.96 o 
  10   9   4       10.91        0.18      3.44 o 
  11   9   4       24.71       42.33      8.97 o 
 -13  10   4       43.61       28.74      7.66 o 
 -12  10   4       16.48        2.56      6.18 o 
 -11  10   4       38.73       21.86      6.22 o 
 -10  10   4        1.00        4.86      6.92 o 
  -9  10   4        7.09       10.99      7.00 o 
  -8  10   4       52.61       61.43     15.39 o 
  -7  10   4        0.12        0.36      4.71 o 
  -6  10   4      186.45      199.71     18.57 o 
  -5  10   4       54.24       31.32      7.19 o 
  -4  10   4       54.56       58.63     10.02 o 
  -3  10   4       56.53       62.47      9.89 o 
  -2  10   4       94.99       81.73      8.47 o 
  -1  10   4      287.93      275.72     15.70 o 
   0  10   4      199.32      183.42     16.85 o 
   1  10   4        0.41        0.88      1.80 o 
   2  10   4      102.01       96.86      8.83 o 
   3  10   4      127.63      141.37     10.26 o 
   4  10   4        0.06        1.64      1.49 o 
   5  10   4        0.13       -2.30      6.15 o 
   6  10   4       52.24       54.44      9.08 o 
   7  10   4       10.31       16.61      5.23 o 
   8  10   4       39.51       78.06     17.37 o 
   9  10   4        3.39       -3.02      4.29 o 
  10  10   4       11.37       12.86      7.44 o 
 -12  11   4        3.40        1.54      8.74 o 
 -11  11   4        4.45       10.66      7.28 o 
 -10  11   4        0.00       -0.62      3.62 o 
  -9  11   4        0.14        4.00      5.54 o 
  -8  11   4       18.76       17.48      9.39 o 
  -7  11   4        3.06        0.08      2.78 o 
  -6  11   4       73.68       71.52     11.68 o 
  -5  11   4        9.75        2.94      4.24 o 
  -4  11   4       15.40       20.99     10.15 o 
  -3  11   4        0.42       -1.61      2.99 o 
  -2  11   4      119.73      124.99     18.84 o 
  -1  11   4       59.57       55.87     10.02 o 
   0  11   4      476.57      506.58     29.45 o 
   1  11   4      108.87      102.96      9.72 o 
   2  11   4       19.63       15.13      5.46 o 
   3  11   4        3.00       -2.94      2.90 o 
   4  11   4        4.34        3.16      4.17 o 
   5  11   4      180.67      222.25     19.06 o 
   6  11   4       10.81       17.01      5.75 o 
   7  11   4      233.90      272.94     21.22 o 
   8  11   4        0.11       -4.31      4.98 o 
   9  11   4       51.95       49.08     14.34 o 
 -10  12   4       95.45      105.72     22.38 o 
  -9  12   4       63.29       67.90     17.28 o 
  -8  12   4       14.70       15.92      9.14 o 
  -7  12   4       13.85       11.95      4.65 o 
  -6  12   4       24.89       26.61      7.73 o 
  -5  12   4        3.87        4.86      2.92 o 
  -4  12   4        0.32        0.66      2.70 o 
  -3  12   4       58.65       69.29     22.35 o 
  -2  12   4       89.15       93.03     29.43 o 
  -1  12   4      143.42      148.16     16.80 o 
   0  12   4        6.20        1.69      3.30 o 
   1  12   4      114.25      129.74     15.59 o 
   2  12   4       39.10       22.36     12.74 o 
   3  12   4        9.95       11.93      7.56 o 
   4  12   4        8.78        7.28      4.33 o 
   5  12   4        4.68        0.13      2.00 o 
   6  12   4       47.77       46.90      9.41 o 
   7  12   4       41.61       28.55     11.80 o 
  -7  13   4        1.98        5.29      4.44 o 
  -6  13   4       11.31        6.68     11.04 o 
  -5  13   4        8.14        5.53      4.21 o 
  -4  13   4       53.28       60.08     11.56 o 
  -3  13   4      202.04      213.27     21.54 o 
  -2  13   4       11.13       11.30      5.98 o 
  -1  13   4        1.31        2.18      2.81 o 
   0  13   4        0.26        3.24      2.89 o 
   1  13   4       54.16       51.88     10.71 o 
   2  13   4       42.56       46.59     10.28 o 
   3  13   4        0.06        3.31      3.71 o 
   4  13   4        5.34       10.12      4.51 o 
 -18   1   5       29.19       27.24      7.05 o 
 -17   1   5       73.88       63.33     10.54 o 
 -16   1   5        0.35        2.27      3.84 o 
 -15   1   5       36.76       32.43      7.39 o 
 -14   1   5        0.06        3.60      2.35 o 
 -13   1   5      211.65      213.46     11.67 o 
 -12   1   5       33.73       27.08      4.85 o 
 -11   1   5       45.79       51.36      5.41 o 
 -10   1   5      307.51      303.80      9.07 o 
  -9   1   5       34.36       36.91      3.02 o 
  -8   1   5       31.03       26.36      2.45 o 
  -7   1   5      612.40      615.53     12.37 o 
  -6   1   5       27.00       36.85      2.82 o 
  -5   1   5      961.75     1023.22     17.19 o 
  -4   1   5       60.34       62.17      3.37 o 
  -3   1   5        0.10        1.13      0.90 o 
  -2   1   5       94.45       96.20      6.11 o 
  -1   1   5       18.95       25.03      4.36 o 
   0   1   5       53.13       34.87      4.30 o 
   1   1   5       21.41       16.92      1.65 o 
   2   1   5     1691.43     1782.50     18.75 o 
   3   1   5      463.82      518.38     11.06 o 
   4   1   5      229.87      216.14      5.86 o 
   5   1   5      723.92      776.83     17.11 o 
   6   1   5       54.90       63.73      5.77 o 
   7   1   5      378.85      372.39     11.12 o 
   8   1   5      160.13      159.11      8.57 o 
   9   1   5      117.53      120.93      5.18 o 
  10   1   5       10.15       10.57      2.00 o 
  11   1   5        8.10       16.00      3.50 o 
  12   1   5       69.57       48.00      5.95 o 
  13   1   5       59.49       54.40      6.57 o 
  14   1   5       13.18        5.88      3.32 o 
 -18   2   5       32.61       51.78     10.14 o 
 -17   2   5        2.71        0.22      3.89 o 
 -16   2   5       23.96        7.99      4.00 o 
 -15   2   5       83.67       69.14     10.22 o 
 -14   2   5       59.87       58.84      6.42 o 
 -13   2   5       49.89       56.95      6.20 o 
 -12   2   5        5.83        4.10      1.87 o 
 -11   2   5      481.69      480.68     17.05 o 
 -10   2   5     1764.56     1814.48     34.49 o 
  -9   2   5      228.23      212.42      9.24 o 
  -8   2   5      755.67      760.58     13.61 o 
  -7   2   5     1349.08     1322.49     18.60 o 
  -6   2   5     1763.02     1781.81     28.16 o 
  -5   2   5       33.33       27.13      2.94 o 
  -4   2   5     1207.45     1135.80     32.17 o 
  -3   2   5      798.74      804.91     45.93 o 
  -2   2   5     3290.94     3242.80     57.15 o 
  -1   2   5      549.17      599.05     21.94 o 
   0   2   5      611.63      594.58     12.15 o 
   1   2   5      143.61      108.05      3.83 o 
   2   2   5      402.27      375.61      6.37 o 
   3   2   5      475.78      504.73      9.31 o 
   4   2   5       81.79       74.48      3.88 o 
   5   2   5      752.80      709.20     14.53 o 
   6   2   5      137.21      116.61      4.81 o 
   7   2   5     1680.10     1653.67     20.02 o 
   8   2   5      140.87      145.99      6.60 o 
   9   2   5       68.35       62.95      4.49 o 
  10   2   5       22.39       19.67      3.29 o 
  11   2   5      119.59       98.20      6.58 o 
  12   2   5        9.48        9.64      3.03 o 
  13   2   5       18.03       20.76      4.08 o 
  14   2   5        7.98       12.70      3.63 o 
 -18   3   5        5.24        7.82      4.16 o 
 -17   3   5      211.89      234.88     20.53 o 
 -16   3   5      136.75      138.89     15.10 o 
 -15   3   5       25.57       26.74      6.55 o 
 -14   3   5        0.37        2.83      1.65 o 
 -13   3   5       22.46       20.00      4.73 o 
 -12   3   5       17.67       18.05      3.73 o 
 -11   3   5        4.97        2.31      1.71 o 
 -10   3   5      570.06      547.41     17.97 o 
  -9   3   5      152.25      170.49      8.43 o 
  -8   3   5      545.90      586.69     15.03 o 
  -7   3   5        4.74        2.25      0.85 o 
  -6   3   5      467.05      480.08     12.54 o 
  -5   3   5       26.47       27.27      2.81 o 
  -4   3   5      926.38      946.21     25.21 o 
  -3   3   5        1.95        1.86      1.36 o 
  -2   3   5       11.25       14.32      1.67 o 
  -1   3   5      698.56      695.51     13.85 o 
   0   3   5     1250.03     1208.93     16.64 o 
   1   3   5      187.88      207.01      6.02 o 
   2   3   5      116.45       87.75      3.92 o 
   3   3   5       24.89       21.45      2.00 o 
   4   3   5     1512.68     1494.23     18.76 o 
   5   3   5      178.84      184.70      6.26 o 
   6   3   5      545.06      568.71     11.17 o 
   7   3   5      357.01      361.77      9.00 o 
   8   3   5       23.38       21.53      2.77 o 
   9   3   5        4.27        0.13      1.33 o 
  10   3   5        1.81        0.92      1.73 o 
  11   3   5      488.21      503.26     16.78 o 
  12   3   5        6.63        9.19      2.31 o 
  13   3   5      438.89      462.67     19.09 o 
  14   3   5       59.12       61.84      8.14 o 
 -17   4   5       14.54       22.38      6.92 o 
 -16   4   5      141.67      140.45     15.48 o 
 -15   4   5       59.18       52.99      9.28 o 
 -14   4   5       27.00       21.73      4.14 o 
 -13   4   5      194.08      225.47     13.14 o 
 -12   4   5       51.84       50.89      6.02 o 
 -11   4   5       33.48       36.74      5.71 o 
 -10   4   5      150.76      151.95      9.87 o 
  -9   4   5      200.43      195.17      9.04 o 
  -8   4   5      293.26      308.33      9.37 o 
  -7   4   5      344.46      351.30     13.22 o 
  -6   4   5      189.09      168.94      7.91 o 
  -5   4   5       85.75       73.14      4.97 o 
  -4   4   5     1321.13     1382.13     43.57 o 
  -3   4   5      626.14      603.43     17.61 o 
  -2   4   5      190.19      172.88      8.12 o 
  -1   4   5        3.62       -0.43      1.04 o 
   0   4   5     2604.22     2753.79     22.56 o 
   1   4   5      682.22      685.17     11.40 o 
   2   4   5       94.71       87.09      4.06 o 
   3   4   5       49.93       34.84      2.63 o 
   4   4   5       16.40       17.96      2.12 o 
   5   4   5      806.07      802.62     16.04 o 
   6   4   5        6.60        3.98      0.99 o 
   7   4   5      619.39      608.62     12.39 o 
   8   4   5      202.12      202.03      7.96 o 
   9   4   5      271.86      291.05     15.78 o 
  10   4   5        7.42        1.41      1.96 o 
  11   4   5       13.09        7.92      2.27 o 
  12   4   5       10.31       10.59      5.05 o 
  13   4   5        4.97        6.48      2.72 o 
  14   4   5        1.36        9.34      3.27 o 
 -17   5   5        2.74       12.09      8.34 o 
 -16   5   5       56.47       47.50      9.24 o 
 -15   5   5        7.24        6.43      3.90 o 
 -14   5   5       37.05       41.52     11.70 o 
 -13   5   5        0.05       -1.10      2.50 o 
 -12   5   5       46.42       39.95      7.16 o 
 -11   5   5      198.44      194.70     15.42 o 
 -10   5   5      176.96      197.98     19.75 o 
  -9   5   5        0.05        4.58      3.04 o 
  -8   5   5       22.61       32.06      6.87 o 
  -7   5   5      129.27      131.52      6.97 o 
  -6   5   5       19.27       19.04      3.56 o 
  -5   5   5       63.17       77.46      5.60 o 
  -4   5   5       20.96       20.12      2.76 o 
  -3   5   5        5.52        4.34      1.79 o 
  -2   5   5       77.68       71.61      5.52 o 
  -1   5   5      393.25      410.37     10.86 o 
   0   5   5       23.59       23.46      2.49 o 
   1   5   5       66.98       61.98      3.92 o 
   2   5   5       57.03       53.94      3.94 o 
   3   5   5      247.33      235.60      8.21 o 
   4   5   5       42.71       44.90      3.47 o 
   5   5   5        0.26       -0.05      0.77 o 
   6   5   5       45.96       42.48      4.94 o 
   7   5   5        3.95        9.37      2.09 o 
   8   5   5      417.37      384.34     12.99 o 
   9   5   5      241.62      262.03     15.40 o 
  10   5   5       14.78       14.66      4.45 o 
  11   5   5       11.97        9.47      3.85 o 
  12   5   5        0.98        1.05      4.18 o 
  13   5   5        1.48       -1.06      3.13 o 
 -16   6   5        8.77        4.64      4.42 o 
 -15   6   5       47.31       38.87     19.72 o 
 -14   6   5        0.03       -1.12      3.16 o 
 -13   6   5       40.08       32.72      7.09 o 
 -12   6   5      232.62      238.89     24.40 o 
 -11   6   5        0.18        0.27      2.96 o 
 -10   6   5        8.65       13.85      6.25 o 
  -9   6   5      138.16      127.72     27.60 o 
  -8   6   5       23.79       24.73      3.92 o 
  -7   6   5      295.78      268.56     54.08 o 
  -6   6   5      261.96      234.34     24.04 o 
  -5   6   5      112.09      106.01      9.01 o 
  -4   6   5       85.44       75.48      6.57 o 
  -3   6   5      141.29      139.07      7.12 o 
  -2   6   5        3.81        2.78      1.37 o 
  -1   6   5      923.55      958.56     17.92 o 
   0   6   5      270.55      278.62      8.97 o 
   1   6   5        9.40        7.43      1.50 o 
   2   6   5      120.51      116.23      5.19 o 
   3   6   5        0.05        0.08      1.01 o 
   4   6   5        7.73        7.34      1.35 o 
   5   6   5       63.57       57.36      4.40 o 
   6   6   5        7.55       17.64      3.03 o 
   7   6   5       78.29       71.40      5.20 o 
   8   6   5       35.92       28.14      4.88 o 
   9   6   5       40.64       33.90      5.32 o 
  10   6   5      128.26      117.99     13.41 o 
  11   6   5       10.18       20.27      6.06 o 
  12   6   5       32.38       32.26      7.88 o 
  13   6   5        6.29        7.47      7.19 o 
 -16   7   5        2.21        8.82      4.79 o 
 -15   7   5        4.07       -3.61      3.27 o 
 -14   7   5        0.59        2.59      3.28 o 
 -13   7   5       37.94       32.82      7.41 o 
 -12   7   5       10.06        5.21      3.86 o 
 -11   7   5        6.23        3.17      2.62 o 
 -10   7   5      106.66      105.49      8.36 o 
  -9   7   5       11.94       10.88      4.65 o 
  -8   7   5       33.16       34.02      9.89 o 
  -7   7   5        7.49       13.31      6.33 o 
  -6   7   5      177.57      178.52     21.83 o 
  -5   7   5        6.85       11.34      6.00 o 
  -4   7   5        5.16       10.55      5.55 o 
  -3   7   5       13.51        4.87      2.76 o 
  -2   7   5       85.59       81.24      6.68 o 
  -1   7   5      183.12      175.34      7.51 o 
   0   7   5      134.74      131.34      6.49 o 
   1   7   5        1.53        2.06      1.06 o 
   2   7   5      131.11      113.27      6.55 o 
   3   7   5      469.68      458.37     13.11 o 
   4   7   5      377.72      387.34     11.39 o 
   5   7   5      411.73      420.83     18.95 o 
   6   7   5       94.19       82.56      8.20 o 
   7   7   5      136.85      107.37     11.03 o 
   8   7   5       45.79       53.93     11.61 o 
   9   7   5       73.12       78.69     11.96 o 
  10   7   5        0.13       -3.08      3.98 o 
  11   7   5       63.48       93.57     12.64 o 
  12   7   5       12.57       14.18      5.30 o 
 -15   8   5        8.62       12.98      5.38 o 
 -14   8   5        9.80        4.16      6.26 o 
 -13   8   5      117.08      118.74     14.71 o 
 -12   8   5       75.99       83.93     11.63 o 
 -11   8   5      135.35      129.86     14.09 o 
 -10   8   5       10.61        6.53      7.43 o 
  -9   8   5      208.26      228.55     27.49 o 
  -8   8   5       11.49       14.86      7.45 o 
  -7   8   5       10.72       10.86      6.56 o 
  -6   8   5      102.60       90.34     16.64 o 
  -5   8   5       14.89       19.54      7.54 o 
  -4   8   5      707.17      691.20     44.80 o 
  -3   8   5      476.57      479.05     22.03 o 
  -2   8   5      229.23      241.71     13.84 o 
  -1   8   5      247.22      255.92     13.73 o 
   0   8   5     1635.25     1678.65     37.27 o 
   1   8   5        0.36        2.65      1.53 o 
   2   8   5        7.37        6.83      1.75 o 
   3   8   5       29.34       31.64      3.95 o 
   4   8   5       31.57       28.52      4.30 o 
   5   8   5      597.79      577.67     40.43 o 
   6   8   5        4.38        7.89      5.45 o 
   7   8   5      108.63      106.56     17.55 o 
   8   8   5       13.84        2.30      3.74 o 
   9   8   5      135.38      120.70     19.04 o 
  10   8   5       23.23       28.08      9.54 o 
  11   8   5        2.63       -5.02      5.37 o 
 -14   9   5        4.42       19.91      7.42 o 
 -13   9   5        7.43       21.99      8.88 o 
 -12   9   5       24.37       15.50      5.26 o 
 -11   9   5       34.85       38.82      8.09 o 
 -10   9   5      208.23      185.45     17.25 o 
  -9   9   5        0.46       -5.12      5.06 o 
  -8   9   5        5.07        6.00      5.28 o 
  -7   9   5        4.20        4.56      4.76 o 
  -6   9   5        9.68        7.46      5.93 o 
  -5   9   5        9.59        6.68      6.84 o 
  -4   9   5       76.36       72.38     10.43 o 
  -3   9   5        3.68        1.66      1.67 o 
  -2   9   5      161.21      164.08     11.84 o 
  -1   9   5      344.42      336.98     27.40 o 
   0   9   5      226.63      251.87     18.63 o 
   1   9   5       90.10       97.20      8.87 o 
   2   9   5       70.00       56.29      6.71 o 
   3   9   5       42.83       49.35      6.15 o 
   4   9   5       82.59       84.26      8.00 o 
   5   9   5      202.57      176.54     15.33 o 
   6   9   5       82.87       94.93     10.75 o 
   7   9   5      189.97      200.29     25.76 o 
   8   9   5        3.12        5.79      4.97 o 
   9   9   5       89.66      104.86     18.74 o 
  10   9   5        2.51       -0.86      2.69 o 
 -12  10   5       42.62       39.98      8.79 o 
 -11  10   5       14.47       14.60      6.12 o 
 -10  10   5       12.89       30.64     11.30 o 
  -9  10   5       41.47       74.12     17.46 o 
  -8  10   5        2.10        1.43      4.77 o 
  -7  10   5        1.92        8.10      7.06 o 
  -6  10   5      112.88      121.29     21.26 o 
  -5  10   5      103.98      147.40     23.31 o 
  -4  10   5      184.08      190.38     17.84 o 
  -3  10   5      140.60      150.80     15.84 o 
  -2  10   5      264.95      277.86     21.13 o 
  -1  10   5       42.96       52.10      9.27 o 
   0  10   5      163.20      155.44     15.56 o 
   1  10   5       26.89       33.50      5.34 o 
   2  10   5       78.99       72.43      7.91 o 
   3  10   5      135.34      134.64     10.56 o 
   4  10   5       35.03       31.98      6.87 o 
   5  10   5        5.62        5.67      2.96 o 
   6  10   5       46.61       36.11     11.98 o 
   7  10   5       61.25       65.25     15.82 o 
   8  10   5        2.26      -10.05      6.86 o 
   9  10   5       63.20       53.92     13.82 o 
 -11  11   5        0.83        5.54      7.83 o 
 -10  11   5        2.84        0.28      3.82 o 
  -9  11   5       16.46       10.69      9.31 o 
  -8  11   5       10.60       -0.96      3.72 o 
  -7  11   5       11.95        8.93      5.64 o 
  -6  11   5      127.19      118.00     22.13 o 
  -5  11   5        0.02        3.88      3.54 o 
  -4  11   5        5.51       12.33      5.47 o 
  -3  11   5        2.86        2.08      3.01 o 
  -2  11   5      104.39      110.79     14.13 o 
  -1  11   5       52.92       55.50      9.92 o 
   0  11   5      240.44      278.05     16.76 o 
   1  11   5        4.26       -1.70      2.45 o 
   2  11   5       17.32       18.71      5.81 o 
   3  11   5       49.57       63.57     13.00 o 
   4  11   5        2.68        4.89      7.06 o 
   5  11   5       32.69       37.64      7.82 o 
   6  11   5       17.35       34.84     12.72 o 
   7  11   5       42.86       35.72     11.85 o 
  -9  12   5        0.00       -4.59      5.69 o 
  -8  12   5        0.27       12.11      7.59 o 
  -7  12   5        0.01        0.37      3.59 o 
  -6  12   5        1.78        0.41      3.21 o 
  -5  12   5        0.45       -3.83      3.89 o 
  -4  12   5       29.14       22.06      7.14 o 
  -3  12   5        0.83        5.60      3.84 o 
  -2  12   5       31.73       19.92     12.57 o 
  -1  12   5      121.20      135.47     16.51 o 
   0  12   5       15.34       22.15      7.03 o 
   1  12   5        3.37        5.89      3.15 o 
   2  12   5       16.58       13.20      6.71 o 
   3  12   5        0.82        0.08      3.01 o 
   4  12   5        1.28        0.72      3.19 o 
   5  12   5       18.71       16.09      9.26 o 
  -5  13   5        7.80        6.23      4.55 o 
  -4  13   5        8.98       11.26      5.50 o 
  -3  13   5       85.85       85.41     13.95 o 
  -2  13   5       31.95       32.93      9.02 o 
  -1  13   5       59.18       66.66     11.71 o 
   0  13   5        6.17        5.17      8.43 o 
   1  13   5        1.16       -0.26      3.12 o 
   2  13   5       17.46        7.88      5.38 o 
 -18   0   6       30.17       28.59     10.82 o 
 -17   0   6       32.41       33.72     10.81 o 
 -16   0   6        4.64        8.13      5.48 o 
 -15   0   6        0.04        6.18      4.83 o 
 -14   0   6       58.59       37.16     10.02 o 
 -13   0   6      180.70      172.34     13.18 o 
 -12   0   6       55.40       58.43      7.45 o 
 -11   0   6       13.32       21.59      4.74 o 
 -10   0   6       74.70       78.25      6.71 o 
  -9   0   6     1352.31     1403.10     32.25 o 
  -8   0   6        0.02        2.32      1.13 o 
  -7   0   6      913.64      917.06     30.35 o 
  -6   0   6      330.76      338.64     10.52 o 
  -5   0   6      963.35      922.68     50.08 o 
  -4   0   6      148.48      183.25      8.15 o 
  -3   0   6      206.71      172.10     17.52 o 
  -2   0   6     1019.81     1148.69     44.82 o 
  -1   0   6       37.65       35.82      8.06 o 
   0   0   6      341.68      346.45     29.67 o 
   1   0   6       18.59       15.41      1.82 o 
   2   0   6     4044.94     3946.28     56.23 o 
   3   0   6     1108.63     1109.23     25.60 o 
   4   0   6     2843.06     2825.02     48.09 o 
   5   0   6     1039.45     1141.86     44.37 o 
   6   0   6      984.23     1019.08     28.72 o 
   7   0   6      295.39      301.98     16.18 o 
   8   0   6       26.58       20.12      4.44 o 
   9   0   6      309.54      340.53     15.54 o 
  10   0   6       16.83       11.65      7.93 o 
  11   0   6      268.04      276.38     19.94 o 
  12   0   6        0.15        1.02      2.49 o 
  13   0   6      190.27      188.65     31.13 o 
 -18   1   6       13.13       15.24      5.51 o 
 -17   1   6        0.23       -1.48      7.91 o 
 -16   1   6       91.19       78.28     11.10 o 
 -15   1   6       57.02       69.45      7.35 o 
 -14   1   6       29.85       38.50      5.31 o 
 -13   1   6       65.10       70.42      6.99 o 
 -12   1   6       90.81       87.03      7.59 o 
 -11   1   6      130.59      132.25      7.84 o 
 -10   1   6      197.77      197.58     10.31 o 
  -9   1   6      185.34      178.77      7.55 o 
  -8   1   6       14.07       17.29      2.28 o 
  -7   1   6      231.66      211.26      9.02 o 
  -6   1   6      191.08      197.17      7.39 o 
  -5   1   6       87.89       87.14      4.22 o 
  -4   1   6     1443.64     1448.96     25.84 o 
  -3   1   6      247.72      265.27      9.14 o 
  -2   1   6        0.12        0.95      1.34 o 
  -1   1   6       94.06       97.72     14.30 o 
   0   1   6        0.06        2.09      1.15 o 
   1   1   6       63.37       60.10      2.98 o 
   2   1   6       15.09       12.82      1.11 o 
   3   1   6      451.58      461.25      9.78 o 
   4   1   6      264.90      264.45      7.23 o 
   5   1   6       67.07       59.72      7.32 o 
   6   1   6      118.76       93.19      7.31 o 
   7   1   6        0.03        1.09      1.32 o 
   8   1   6        7.42        7.95      2.12 o 
   9   1   6        9.05       10.63      2.47 o 
  10   1   6      165.77      165.56      8.89 o 
  11   1   6       33.09       22.15      4.11 o 
  12   1   6        3.60        1.98      1.83 o 
  13   1   6       65.92       84.44      8.33 o 
 -18   2   6       11.57        4.11      5.95 o 
 -17   2   6        0.01       -2.99      6.97 o 
 -16   2   6        7.72        1.36      4.47 o 
 -15   2   6        9.39        9.71      3.10 o 
 -14   2   6        2.93       -1.70      2.46 o 
 -13   2   6        0.48       -0.80      1.69 o 
 -12   2   6       15.77       21.71      4.02 o 
 -11   2   6       32.05       27.78      4.23 o 
 -10   2   6       21.03       17.18      2.89 o 
  -9   2   6      655.93      670.04     14.95 o 
  -8   2   6       16.70       16.75      2.28 o 
  -7   2   6        0.04        0.86      1.04 o 
  -6   2   6       30.65       33.91      2.74 o 
  -5   2   6      435.81      425.47      9.36 o 
  -4   2   6       31.89       30.50      3.88 o 
  -3   2   6      186.66      206.26      8.70 o 
  -2   2   6       40.14       35.42      4.33 o 
  -1   2   6       11.32       21.74      2.40 o 
   0   2   6      836.69      845.83     14.53 o 
   1   2   6        5.63        4.92      1.17 o 
   2   2   6      102.51      100.92      5.04 o 
   3   2   6        1.10        0.39      1.76 o 
   4   2   6      872.45      873.25     16.55 o 
   5   2   6       79.84       75.13      6.76 o 
   6   2   6      303.06      307.99     14.26 o 
   7   2   6        0.71        1.71      1.19 o 
   8   2   6        6.85        5.44      1.79 o 
   9   2   6      101.50       99.89      7.47 o 
  10   2   6        2.97        2.79      1.62 o 
  11   2   6       20.92       22.83      4.19 o 
  12   2   6        0.13        0.65      1.59 o 
  13   2   6      145.23      153.55     11.29 o 
 -17   3   6        0.80        3.50      8.87 o 
 -16   3   6        4.00       -4.64     11.77 o 
 -15   3   6        5.71        0.67      2.65 o 
 -14   3   6       48.51       46.93      6.01 o 
 -13   3   6        2.54        2.38      1.79 o 
 -12   3   6       43.56       38.70      6.14 o 
 -11   3   6       99.18       94.40      7.99 o 
 -10   3   6       66.10       67.49      6.69 o 
  -9   3   6       25.16       48.30      5.31 o 
  -8   3   6       13.10        9.27      2.31 o 
  -7   3   6        0.01        0.88      1.44 o 
  -6   3   6       18.97       29.01      3.12 o 
  -5   3   6        0.50        2.33      1.14 o 
  -4   3   6       69.38       70.77      4.08 o 
  -3   3   6       22.92       26.29      3.33 o 
  -2   3   6      192.78      186.82      8.14 o 
  -1   3   6      651.30      706.35     15.49 o 
   0   3   6       68.13       66.41      5.51 o 
   1   3   6       23.30       21.64      2.18 o 
   2   3   6       43.60       48.59      3.26 o 
   3   3   6       44.86       42.81      3.61 o 
   4   3   6       12.04       14.84      2.07 o 
   5   3   6        8.95        7.51      1.98 o 
   6   3   6        1.17        1.31      0.90 o 
   7   3   6        0.09       -0.30      1.22 o 
   8   3   6       62.24       73.29      6.40 o 
   9   3   6        0.22        0.64      3.22 o 
  10   3   6       21.86       18.41      5.84 o 
  11   3   6       41.62       53.85      7.83 o 
  12   3   6       28.84       28.45      4.92 o 
  13   3   6        1.61       -1.13      1.99 o 
 -17   4   6       15.09        5.57      4.57 o 
 -16   4   6        1.01        1.22      7.82 o 
 -15   4   6        8.98        6.53      3.76 o 
 -14   4   6       23.82       20.24      4.30 o 
 -13   4   6       16.84       12.74      3.47 o 
 -12   4   6        0.08       -3.40      2.27 o 
 -11   4   6       35.46       32.13      6.06 o 
 -10   4   6      249.54      233.44     15.09 o 
  -9   4   6      658.44      682.67     24.60 o 
  -8   4   6        1.20       -0.58      2.33 o 
  -7   4   6        2.90        1.72      1.32 o 
  -6   4   6       18.24       19.47      2.97 o 
  -5   4   6      171.48      161.93      8.20 o 
  -4   4   6        0.10        0.65      0.69 o 
  -3   4   6        3.78        4.19      0.95 o 
  -2   4   6       11.60       11.62      3.13 o 
  -1   4   6      658.33      642.13     12.06 o 
   0   4   6      279.83      266.43      7.73 o 
   1   4   6       16.14       18.89      2.14 o 
   2   4   6      288.15      286.47      8.29 o 
   3   4   6        9.87        7.45      1.32 o 
   4   4   6      612.71      571.60     14.66 o 
   5   4   6       15.40       14.21      2.84 o 
   6   4   6      178.34      162.10      7.74 o 
   7   4   6        5.18        3.98      1.64 o 
   8   4   6        0.74        1.07      2.20 o 
   9   4   6       25.22       24.49      3.93 o 
  10   4   6       12.19        9.67      3.38 o 
  11   4   6       75.02      106.21     10.68 o 
  12   4   6        5.78        2.29      2.26 o 
  13   4   6       46.24       52.30      7.73 o 
 -16   5   6       63.81       59.91     16.49 o 
 -15   5   6       95.03       80.14     11.45 o 
 -14   5   6       52.21       53.32      6.88 o 
 -13   5   6       80.68       77.09      8.25 o 
 -12   5   6        3.88       -1.75      2.21 o 
 -11   5   6       46.38       57.97      7.84 o 
 -10   5   6       20.65       16.70      4.42 o 
  -9   5   6      127.04      119.83      6.79 o 
  -8   5   6      330.21      355.39     12.30 o 
  -7   5   6      312.55      303.74     11.60 o 
  -6   5   6      153.93      148.26      6.79 o 
  -5   5   6        7.24        7.63      1.69 o 
  -4   5   6      760.00      785.86     18.80 o 
  -3   5   6      209.60      215.43      9.84 o 
  -2   5   6       21.53       18.82      2.38 o 
  -1   5   6       12.17       11.00      1.83 o 
   0   5   6      241.81      239.96      8.24 o 
   1   5   6       12.19       16.01      2.17 o 
   2   5   6        0.20       -0.78      0.93 o 
   3   5   6        0.90        0.74      1.21 o 
   4   5   6      203.13      191.95     10.74 o 
   5   5   6       30.62       33.46      4.72 o 
   6   5   6        0.57        1.37      1.26 o 
   7   5   6      125.83      128.96     12.80 o 
   8   5   6       29.64       23.92      3.75 o 
   9   5   6        2.91       -1.97      2.65 o 
  10   5   6      195.54      226.92     12.56 o 
  11   5   6       42.85       36.94      6.35 o 
  12   5   6       41.82       16.61      5.66 o 
 -16   6   6       52.29       56.48     10.15 o 
 -15   6   6        0.21       12.12      6.52 o 
 -14   6   6        0.64       -4.43      4.37 o 
 -13   6   6       71.23       72.44      9.20 o 
 -12   6   6       70.51       71.66      8.91 o 
 -11   6   6        2.56       12.27      3.86 o 
 -10   6   6       86.51       85.62      9.55 o 
  -9   6   6      118.35      119.77     10.42 o 
  -8   6   6      135.77      130.08      9.28 o 
  -7   6   6      380.29      373.01     14.13 o 
  -6   6   6      215.60      221.39     13.65 o 
  -5   6   6      105.75      117.49     10.34 o 
  -4   6   6       68.65       73.54      8.50 o 
  -3   6   6      802.58      812.35     20.18 o 
  -2   6   6      292.90      263.29     10.37 o 
  -1   6   6        3.37        4.39      1.73 o 
   0   6   6       97.10       93.00      5.71 o 
   1   6   6        2.93        2.23      2.22 o 
   2   6   6     1263.04     1190.33     20.10 o 
   3   6   6      329.04      309.37     10.17 o 
   4   6   6      718.57      679.01     26.30 o 
   5   6   6       23.17       23.57      4.56 o 
   6   6   6      133.24      122.61     12.44 o 
   7   6   6       73.76       92.78     11.04 o 
   8   6   6       29.57       33.50      4.72 o 
   9   6   6      176.05      184.85     12.50 o 
  10   6   6        0.20        0.47      5.57 o 
  11   6   6      120.04      119.41     31.67 o 
 -15   7   6       11.94       17.19     10.85 o 
 -14   7   6       58.11       48.04      9.38 o 
 -13   7   6      142.19      165.79     16.33 o 
 -12   7   6       87.51       97.62     12.20 o 
 -11   7   6       82.29       76.79     10.65 o 
 -10   7   6       39.07       51.81      8.20 o 
  -9   7   6       52.60       61.16      8.64 o 
  -8   7   6       12.06        8.01      2.75 o 
  -7   7   6       91.81       82.20     15.93 o 
  -6   7   6       22.31       31.29     10.27 o 
  -5   7   6       84.92       78.89      8.90 o 
  -4   7   6     1303.74     1262.27     35.89 o 
  -3   7   6       58.98       63.40     11.88 o 
  -2   7   6       30.59       30.40      4.36 o 
  -1   7   6       27.96       25.69      3.20 o 
   0   7   6        8.60        2.56      2.49 o 
   1   7   6       31.40       26.83      3.22 o 
   2   7   6        5.63        3.53      1.25 o 
   3   7   6      177.65      168.75      8.08 o 
   4   7   6        0.07       -1.04      2.39 o 
   5   7   6        3.55        2.93      2.01 o 
   6   7   6       90.41       94.50     11.54 o 
   7   7   6        4.57       12.96      6.21 o 
   8   7   6       14.18       19.81      5.27 o 
   9   7   6        2.16        2.77      2.58 o 
  10   7   6        1.21       -1.82      4.94 o 
  11   7   6        5.24        8.79      6.43 o 
 -14   8   6        0.08        2.18      7.06 o 
 -13   8   6        6.67       13.50      5.44 o 
 -12   8   6       24.70       25.33     17.88 o 
 -11   8   6        1.30        3.37      2.78 o 
 -10   8   6        0.00        1.87      2.33 o 
  -9   8   6        7.63       -0.69      2.28 o 
  -8   8   6       19.71       13.35      6.06 o 
  -7   8   6        9.69       16.85      8.93 o 
  -6   8   6      255.75      255.40     28.45 o 
  -5   8   6       54.21       47.88     12.43 o 
  -4   8   6      151.36      149.52     21.39 o 
  -3   8   6        0.71        1.13      3.90 o 
  -2   8   6        7.44        9.03      3.59 o 
  -1   8   6        0.91        0.16      2.17 o 
   0   8   6       99.77       99.34     12.66 o 
   1   8   6       70.96       72.67      6.19 o 
   2   8   6        6.26        4.29      1.87 o 
   3   8   6        2.05       -0.07      8.24 o 
   4   8   6        4.44        2.61      2.69 o 
   5   8   6      151.55      136.00     19.49 o 
   6   8   6       36.85       31.59     10.05 o 
   7   8   6       85.49       82.28     15.37 o 
   8   8   6        0.05       -2.85      3.77 o 
   9   8   6      107.67      135.10     14.61 o 
  10   8   6       12.80       11.95      7.21 o 
 -13   9   6        2.51        7.55      3.86 o 
 -12   9   6        0.34       -4.47      3.45 o 
 -11   9   6        3.63        3.06      2.85 o 
 -10   9   6        2.07        3.56      6.98 o 
  -9   9   6       19.28        5.07     17.27 o 
  -8   9   6        0.03       -1.87      3.46 o 
  -7   9   6        2.17        5.44      7.27 o 
  -6   9   6        1.15        1.94      3.85 o 
  -5   9   6        2.25        3.03      5.72 o 
  -4   9   6       94.29      100.78     18.46 o 
  -3   9   6       15.01        7.95      5.23 o 
  -2   9   6       97.44       95.58     17.85 o 
  -1   9   6       95.71      100.96     18.09 o 
   0   9   6       16.94       16.06      5.63 o 
   1   9   6        8.37        6.41      2.37 o 
   2   9   6       55.57       50.29      6.48 o 
   3   9   6       21.52       17.15      3.57 o 
   4   9   6       20.12       16.89      3.32 o 
   5   9   6        1.35       16.53      8.07 o 
   6   9   6       52.86       50.37     13.07 o 
   7   9   6        9.56        2.64      3.68 o 
   8   9   6       23.53       13.54      7.18 o 
   9   9   6       13.32        2.11      5.43 o 
 -12  10   6        0.70       -1.54      3.39 o 
 -11  10   6        4.00        0.64      6.69 o 
 -10  10   6        1.15        1.53      4.45 o 
  -9  10   6       58.67       46.52     14.46 o 
  -8  10   6        1.05       12.05      9.04 o 
  -7  10   6       13.92       12.14      7.26 o 
  -6  10   6        0.00       -2.37      3.72 o 
  -5  10   6       29.65       35.37     11.57 o 
  -4  10   6        6.54       22.22      9.73 o 
  -3  10   6       88.32       82.51     17.34 o 
  -2  10   6        2.06      -12.83      8.56 o 
  -1  10   6        8.35        8.99      4.12 o 
   0  10   6      139.03      136.49     11.55 o 
   1  10   6       13.67       16.74      3.51 o 
   2  10   6      182.77      184.02     12.82 o 
   3  10   6       42.40       48.26      6.46 o 
   4  10   6       22.44       21.54      9.39 o 
   5  10   6       10.14       18.53      8.60 o 
   6  10   6       50.55       65.02     15.84 o 
   7  10   6        0.00        1.54      3.60 o 
 -10  11   6       22.50       17.78      6.21 o 
  -9  11   6       49.72       55.28     15.88 o 
  -8  11   6       19.64       27.30     10.59 o 
  -7  11   6        0.13       -4.56      5.86 o 
  -6  11   6        0.06       20.36     11.12 o 
  -5  11   6        1.73       -2.64      4.94 o 
  -4  11   6      134.23      129.77     23.40 o 
  -3  11   6       11.58        6.04      5.28 o 
  -2  11   6       12.25        7.49     10.57 o 
  -1  11   6       95.85       87.73      9.83 o 
   0  11   6       44.00       51.46      7.34 o 
   1  11   6        0.29       -2.35      8.03 o 
   2  11   6       38.07       33.17      7.66 o 
   3  11   6        0.92        3.23      2.93 o 
   4  11   6       64.88       79.43     18.33 o 
   5  11   6        1.23        4.90      5.27 o 
   6  11   6        0.42       -1.71      3.96 o 
  -7  12   6       61.62      117.40     23.62 o 
  -6  12   6       27.50       20.72     10.38 o 
  -5  12   6        1.95       10.52      6.78 o 
  -4  12   6       23.25       17.28      9.63 o 
  -3  12   6       94.47      135.93     24.86 o 
  -2  12   6      141.62      143.46     17.08 o 
  -1  12   6       25.77       32.30      8.09 o 
   0  12   6        2.14       -7.16      4.77 o 
   1  12   6        6.99       11.73      4.95 o 
   2  12   6       47.12       55.29     10.07 o 
   3  12   6       39.59       47.50     15.20 o 
 -17   1   7        0.11       -5.86      3.91 o 
 -16   1   7        1.29        1.16      2.20 o 
 -15   1   7        0.32        0.24      1.95 o 
 -14   1   7       82.03       85.01      8.33 o 
 -13   1   7      313.43      323.06     19.17 o 
 -12   1   7        0.97        1.50      1.60 o 
 -11   1   7       15.18       12.99      2.71 o 
 -10   1   7       58.98       54.07      4.51 o 
  -9   1   7       10.44       13.84      2.10 o 
  -8   1   7      129.34      128.03      6.13 o 
  -7   1   7     1166.71     1185.92     20.19 o 
  -6   1   7      713.48      701.46     16.66 o 
  -5   1   7        1.79        4.65      1.58 o 
  -4   1   7     1356.14     1360.95     19.20 o 
  -3   1   7        6.36        9.45      2.08 o 
  -2   1   7      324.79      316.98      8.54 o 
  -1   1   7       54.25       52.96      2.93 o 
   0   1   7      123.35      124.62      5.31 o 
   1   1   7       95.01       79.51      3.16 o 
   2   1   7      795.04      802.95     15.32 o 
   3   1   7      121.02      129.72      5.33 o 
   4   1   7       10.71       12.15      2.93 o 
   5   1   7      154.19      151.88     15.07 o 
   6   1   7       40.15       38.70      4.19 o 
   7   1   7        6.09        5.50      1.81 o 
   8   1   7        7.34        1.28      1.81 o 
   9   1   7        3.31        4.79      2.85 o 
  10   1   7        2.23        3.43      1.71 o 
  11   1   7       54.89       58.47      6.78 o 
  12   1   7        0.00       -2.09      2.06 o 
 -17   2   7        6.13        1.60      2.08 o 
 -16   2   7       10.69       18.16      5.51 o 
 -15   2   7        0.02       -2.12      2.15 o 
 -14   2   7        2.69        1.50      1.68 o 
 -13   2   7       11.99        6.81      2.47 o 
 -12   2   7      210.96      180.20     11.45 o 
 -11   2   7       50.70       44.60      5.49 o 
 -10   2   7       21.21       12.93      2.14 o 
  -9   2   7      109.32      112.17      6.24 o 
  -8   2   7       10.48       10.60      2.37 o 
  -7   2   7      260.51      268.30      8.83 o 
  -6   2   7       10.74       18.23      2.09 o 
  -5   2   7        0.17        2.75      1.69 o 
  -4   2   7       28.24       35.15      3.49 o 
  -3   2   7      568.54      556.14     13.51 o 
  -2   2   7        5.66        3.69      1.99 o 
  -1   2   7      342.14      354.37     10.44 o 
   0   2   7      521.68      516.25     12.95 o 
   1   2   7     1086.74     1047.05     17.43 o 
   2   2   7       11.39        6.58      1.37 o 
   3   2   7       87.11       82.64      6.51 o 
   4   2   7      437.73      460.44     12.32 o 
   5   2   7       25.21       25.56      3.17 o 
   6   2   7       79.66       92.35      8.24 o 
   7   2   7       10.38       11.82      2.77 o 
   8   2   7      288.64      307.80     13.35 o 
   9   2   7       15.28       15.23      3.67 o 
  10   2   7      388.72      391.33     15.88 o 
  11   2   7       75.57       90.48      8.49 o 
  12   2   7       73.72       88.10      8.63 o 
 -17   3   7        9.49        8.40      4.05 o 
 -16   3   7       36.71       38.37      8.12 o 
 -15   3   7       29.29       34.19      6.25 o 
 -14   3   7       22.40       26.79      5.04 o 
 -13   3   7      134.39      137.92     10.46 o 
 -12   3   7        0.08       -1.96      2.17 o 
 -11   3   7      166.01      175.27     11.06 o 
 -10   3   7     1230.29     1211.22     31.34 o 
  -9   3   7      501.34      539.45     17.40 o 
  -8   3   7        4.90        7.57      1.74 o 
  -7   3   7      178.11      170.79      9.42 o 
  -6   3   7      179.27      169.38      7.98 o 
  -5   3   7      181.10      173.59      8.83 o 
  -4   3   7       92.54       95.10      6.42 o 
  -3   3   7      759.49      719.66     16.18 o 
  -2   3   7      254.06      254.66      9.31 o 
  -1   3   7        0.10       -2.10      1.85 o 
   0   3   7      118.25      126.60      7.31 o 
   1   3   7        2.59        3.42      1.69 o 
   2   3   7      638.04      625.43     16.93 o 
   3   3   7      135.57      125.57     10.25 o 
   4   3   7      812.66      806.12     16.02 o 
   5   3   7       69.34       75.41      5.83 o 
   6   3   7        4.08        3.18      1.10 o 
   7   3   7       68.61       66.25      6.04 o 
   8   3   7        8.20        7.49      3.16 o 
   9   3   7       50.87       68.42      6.59 o 
  10   3   7       17.39       30.41      4.69 o 
  11   3   7        4.11        1.53      2.32 o 
  12   3   7        5.70        6.99      2.44 o 
 -16   4   7        2.36       -2.24      3.17 o 
 -15   4   7       37.28       49.38      6.90 o 
 -14   4   7       77.98       86.79      8.91 o 
 -13   4   7       92.74       94.22      8.89 o 
 -12   4   7       84.05       79.26      7.96 o 
 -11   4   7        2.33        4.56      2.02 o 
 -10   4   7       99.58      116.53     10.76 o 
  -9   4   7       18.98       22.86     12.36 o 
  -8   4   7        2.96        1.24      1.27 o 
  -7   4   7        4.95        8.33      3.57 o 
  -6   4   7       34.86       33.96      3.68 o 
  -5   4   7        8.70       12.72      1.94 o 
  -4   4   7       50.49       46.29      4.77 o 
  -3   4   7      387.13      383.15     12.31 o 
  -2   4   7        2.91        1.32      1.45 o 
  -1   4   7      624.33      577.76     19.03 o 
   0   4   7      503.61      501.69     17.09 o 
   1   4   7       40.72       42.29      3.08 o 
   2   4   7        0.85        1.22      0.72 o 
   3   4   7       19.85       12.83      2.46 o 
   4   4   7      240.69      254.49     11.69 o 
   5   4   7       69.54       68.55      5.56 o 
   6   4   7      152.31      160.35      7.99 o 
   7   4   7       16.94       18.24      2.77 o 
   8   4   7      231.83      249.43     12.61 o 
   9   4   7        0.05        2.18      1.70 o 
  10   4   7       98.07      102.04     10.28 o 
  11   4   7       28.52       31.67      6.09 o 
 -16   5   7       28.48       37.73      8.38 o 
 -15   5   7        1.97        0.29      2.42 o 
 -14   5   7        1.11       -0.84      2.30 o 
 -13   5   7       90.81      107.38     16.17 o 
 -12   5   7       62.98       72.28      9.12 o 
 -11   5   7        0.47        6.64      4.30 o 
 -10   5   7      236.11      232.67     10.23 o 
  -9   5   7        2.00        2.45      1.40 o 
  -8   5   7      516.85      515.88     16.00 o 
  -7   5   7      704.09      729.58     18.66 o 
  -6   5   7       29.49       25.94      4.17 o 
  -5   5   7       40.03       29.79      3.01 o 
  -4   5   7      381.95      383.80      8.63 o 
  -3   5   7       23.82       25.08      1.91 o 
  -2   5   7        1.24        1.43      1.15 o 
  -1   5   7        4.98        5.84      1.51 o 
   0   5   7      255.42      244.97      7.98 o 
   1   5   7       53.19       48.60      4.56 o 
   2   5   7       38.49       35.29      3.23 o 
   3   5   7       52.26       48.33      3.49 o 
   4   5   7       66.16       79.36      6.98 o 
   5   5   7       69.02       86.09     17.04 o 
   6   5   7        6.32        6.96      2.65 o 
   7   5   7       63.99       57.02      5.69 o 
   8   5   7       16.50       12.32      2.86 o 
   9   5   7       39.20       38.53      5.29 o 
  10   5   7        0.98        0.85      2.04 o 
  11   5   7        7.33        4.29      3.65 o 
 -15   6   7       11.84        8.82      5.77 o 
 -14   6   7        0.00       -0.59      3.58 o 
 -13   6   7        0.10        1.13      2.79 o 
 -12   6   7       25.11       27.54      5.60 o 
 -11   6   7       34.17       41.09      6.84 o 
 -10   6   7       11.91       10.20      3.01 o 
  -9   6   7       26.20       28.75      3.51 o 
  -8   6   7       46.20       48.53      5.26 o 
  -7   6   7       26.11       29.21      3.62 o 
  -6   6   7      103.87      102.30      7.26 o 
  -5   6   7        0.12       -0.15      1.46 o 
  -4   6   7        6.97        6.34      2.05 o 
  -3   6   7      194.81      164.29      8.80 o 
  -2   6   7        8.76        6.00      1.43 o 
  -1   6   7       33.99       33.56      3.32 o 
   0   6   7       22.02       23.76      2.86 o 
   1   6   7       36.00       34.51      3.45 o 
   2   6   7      382.94      361.79     11.07 o 
   3   6   7       24.55       28.79      5.61 o 
   4   6   7       90.00       84.22     10.53 o 
   5   6   7        1.90        1.40      2.78 o 
   6   6   7       14.17        4.60      8.21 o 
   7   6   7        1.61       -0.59      3.30 o 
   8   6   7       12.84       25.50      6.69 o 
   9   6   7       49.23       53.97      7.39 o 
  10   6   7        0.07       -4.16      3.30 o 
 -14   7   7        0.91        2.13      3.73 o 
 -13   7   7       78.30       86.17     11.90 o 
 -12   7   7      183.60      173.01     16.12 o 
 -11   7   7        0.03       -0.23      1.74 o 
 -10   7   7        0.14       -1.96      2.18 o 
  -9   7   7       26.56       32.84      5.06 o 
  -8   7   7       46.05       51.17      7.53 o 
  -7   7   7      266.11      249.59     12.03 o 
  -6   7   7       17.90       14.34      3.17 o 
  -5   7   7       91.35       89.91     10.07 o 
  -4   7   7      132.07      133.34     12.43 o 
  -3   7   7      510.99      537.78     17.73 o 
  -2   7   7        9.66       14.81      2.80 o 
  -1   7   7       15.98       16.32      2.47 o 
   0   7   7       35.42       32.02      4.33 o 
   1   7   7       27.15       23.85      4.77 o 
   2   7   7       30.44       24.68      4.69 o 
   3   7   7       19.99       28.99      5.37 o 
   4   7   7       32.47       36.94      7.44 o 
   5   7   7        4.36       11.84      4.90 o 
   6   7   7       77.35       79.37     10.91 o 
   7   7   7       62.10       54.72      7.36 o 
   8   7   7        3.89        2.26      3.40 o 
   9   7   7        0.06       -3.28      4.18 o 
 -13   8   7       20.33       14.42      5.57 o 
 -12   8   7        5.39       -5.50      3.66 o 
 -11   8   7        3.49        3.76      2.93 o 
 -10   8   7       32.30       33.44      6.99 o 
  -9   8   7        3.13        0.26      2.78 o 
  -8   8   7       14.26       10.54      3.87 o 
  -7   8   7       53.72       49.15      9.69 o 
  -6   8   7       11.37        5.82      3.97 o 
  -5   8   7      160.97      166.60     23.22 o 
  -4   8   7      165.12      187.61     24.62 o 
  -3   8   7      113.33      119.18     16.92 o 
  -2   8   7       11.45       13.23      3.67 o 
  -1   8   7       78.31       82.68      8.83 o 
   0   8   7      165.23      153.30     12.04 o 
   1   8   7       97.85      102.90     10.03 o 
   2   8   7       13.25       11.84      3.26 o 
   3   8   7       54.14       55.15      9.17 o 
   4   8   7      238.75      273.78     20.71 o 
   5   8   7       14.29        2.32      3.50 o 
   6   8   7       32.44       30.45      9.46 o 
   7   8   7        2.61       -5.39      4.65 o 
   8   8   7      153.05      174.09     24.39 o 
 -12   9   7        9.38       -1.08      5.51 o 
 -11   9   7        0.22       -0.28      1.54 o 
 -10   9   7       21.32       17.20      6.81 o 
  -9   9   7       98.05      112.95     12.69 o 
  -8   9   7       67.87       80.92     10.51 o 
  -7   9   7      127.51      153.96     24.31 o 
  -6   9   7       72.17       94.73     19.11 o 
  -5   9   7       55.80       35.74     11.59 o 
  -4   9   7      144.43      138.80     22.21 o 
  -3   9   7      200.77      217.32     27.35 o 
  -2   9   7       44.12       28.71      7.01 o 
  -1   9   7       14.04       12.93      5.22 o 
   0   9   7      219.42      224.96     18.85 o 
   1   9   7        7.34        9.81      4.54 o 
   2   9   7       39.33       40.26      7.76 o 
   3   9   7       41.56       38.20      7.70 o 
   4   9   7       89.85       63.22     14.55 o 
   5   9   7        2.69       17.50      8.51 o 
   6   9   7       13.03       17.26      8.37 o 
   7   9   7        0.18       -4.14      4.36 o 
 -11  10   7       36.43       19.71     10.01 o 
 -10  10   7        0.47       -3.41      5.22 o 
  -9  10   7       16.79       12.13      7.59 o 
  -8  10   7        0.56       -3.59      5.18 o 
  -7  10   7        6.56        3.93      5.98 o 
  -6  10   7        1.44        5.29      5.75 o 
  -5  10   7       79.04       94.07     19.73 o 
  -4  10   7       33.65       49.88     14.28 o 
  -3  10   7       13.41        8.44      7.54 o 
  -2  10   7       41.10       46.55     10.75 o 
  -1  10   7        2.27        8.55      3.96 o 
   0  10   7        8.20        4.33     11.68 o 
   1  10   7        2.23        4.70      7.64 o 
   2  10   7       48.10       43.23      8.67 o 
   3  10   7        0.20        1.64      2.66 o 
   4  10   7       62.95       69.76     16.29 o 
   5  10   7        2.22        0.10      2.32 o 
  -8  11   7       12.56       10.63      8.54 o 
  -7  11   7       23.15       38.26     13.39 o 
  -6  11   7       46.26       19.40     11.32 o 
  -5  11   7       11.08        6.96      7.35 o 
  -4  11   7        0.21       -2.86      4.74 o 
  -3  11   7       13.06       25.88     11.08 o 
  -2  11   7       51.52       57.58     10.62 o 
  -1  11   7       10.61        6.65      4.09 o 
   0  11   7        2.39        5.00      8.38 o 
   1  11   7       15.16       26.26     10.09 o 
   2  11   7        0.40        5.93      3.84 o 
   3  11   7       79.49      113.98     22.61 o 
  -4  12   7        0.23       -5.17      6.60 o 
  -3  12   7       22.37       12.35      8.55 o 
  -2  12   7        6.06        3.44      5.68 o 
  -1  12   7        3.31        6.23      6.44 o 
 -16   0   8        0.43        4.13      4.08 o 
 -15   0   8        7.56        2.83      3.57 o 
 -14   0   8        2.94        3.72      2.32 o 
 -13   0   8      207.64      243.39     17.02 o 
 -12   0   8      348.11      350.02     19.82 o 
 -11   0   8      142.95      153.83     12.74 o 
 -10   0   8       41.80       33.21      5.64 o 
  -9   0   8        8.14       15.15      3.52 o 
  -8   0   8       72.57       68.20     13.36 o 
  -7   0   8      198.39      207.28     23.75 o 
  -6   0   8       26.22       26.14      5.77 o 
  -5   0   8      176.55      187.89     23.34 o 
  -4   0   8      614.97      585.63     28.01 o 
  -3   0   8      261.26      327.26     20.83 o 
  -2   0   8     1587.30     1528.28     44.93 o 
  -1   0   8      397.54      427.66     23.69 o 
   0   0   8      335.68      370.56     15.08 o 
   1   0   8      249.45      261.18     10.17 o 
   2   0   8     1079.81     1107.89     28.38 o 
   3   0   8      363.34      347.41     15.01 o 
   4   0   8       43.67       43.27      5.85 o 
   5   0   8      453.66      450.50     33.28 o 
   6   0   8      471.60      506.94     22.10 o 
   7   0   8      117.37      137.16     12.03 o 
   8   0   8       46.92       60.69     18.81 o 
   9   0   8        0.24        1.77      1.75 o 
  10   0   8       72.97       91.63     12.02 o 
  11   0   8        8.24       15.89      8.34 o 
 -16   1   8       12.10       17.04      5.12 o 
 -15   1   8        0.22       -6.16      5.73 o 
 -14   1   8       21.84       24.64      6.33 o 
 -13   1   8       92.85       95.40      7.96 o 
 -12   1   8      331.19      374.69     14.48 o 
 -11   1   8        0.78        4.83      1.89 o 
 -10   1   8      169.51      167.40      7.86 o 
  -9   1   8      251.87      260.03     10.43 o 
  -8   1   8       18.73       13.92      2.16 o 
  -7   1   8      180.87      160.62      8.55 o 
  -6   1   8      317.93      303.56     10.35 o 
  -5   1   8      700.77      725.85     14.49 o 
  -4   1   8        0.76        0.07      0.93 o 
  -3   1   8       51.48       56.91      6.15 o 
  -2   1   8      374.93      398.80     16.35 o 
  -1   1   8     1530.95     1452.89     26.38 o 
   0   1   8      226.66      226.84      7.20 o 
   1   1   8      224.14      219.46      6.03 o 
   2   1   8        5.70        2.35      0.93 o 
   3   1   8      586.75      575.74     13.13 o 
   4   1   8        1.74        1.29      1.45 o 
   5   1   8        0.08       -1.13      1.54 o 
   6   1   8      258.73      272.07     11.55 o 
   7   1   8        6.63        5.85      2.17 o 
   8   1   8       59.50       63.25      6.18 o 
   9   1   8        1.89        1.87      2.28 o 
  10   1   8      106.43      103.24      8.93 o 
  11   1   8        1.12       -3.68      3.84 o 
 -16   2   8       11.74       10.83      4.50 o 
 -15   2   8       64.97       58.50      7.31 o 
 -14   2   8        0.85        3.83      1.83 o 
 -13   2   8        8.83        8.22      2.55 o 
 -12   2   8       22.29       22.82      5.57 o 
 -11   2   8        0.29        2.22      2.66 o 
 -10   2   8      107.76      101.14      7.50 o 
  -9   2   8      209.04      208.70      8.87 o 
  -8   2   8       85.33       73.04      4.90 o 
  -7   2   8      123.50      119.30      7.72 o 
  -6   2   8       24.64       23.53      3.33 o 
  -5   2   8      498.57      511.12     13.82 o 
  -4   2   8      161.55      153.50      7.34 o 
  -3   2   8       42.42       38.04      3.67 o 
  -2   2   8      497.87      521.90     11.18 o 
  -1   2   8      478.78      439.84     10.32 o 
   0   2   8      187.07      183.42      6.84 o 
   1   2   8      573.74      593.50     11.94 o 
   2   2   8      219.93      207.39     10.35 o 
   3   2   8       57.53       45.42      3.85 o 
   4   2   8        1.78        0.24      1.02 o 
   5   2   8       89.11       80.52      9.10 o 
   6   2   8        8.37        4.84      2.86 o 
   7   2   8       25.11       22.41      4.15 o 
   8   2   8      106.38      119.01     12.02 o 
   9   2   8        0.97        0.04      1.51 o 
  10   2   8       58.04       65.12     10.57 o 
 -16   3   8        5.41        5.82      3.45 o 
 -15   3   8        8.43       10.04      3.17 o 
 -14   3   8        2.54       -3.06      2.04 o 
 -13   3   8      190.51      185.66     12.33 o 
 -12   3   8        0.34       -0.14      1.70 o 
 -11   3   8       28.92       22.74      4.22 o 
 -10   3   8        3.80        2.31      1.93 o 
  -9   3   8        9.90        6.95      2.52 o 
  -8   3   8       76.36       86.52      5.72 o 
  -7   3   8      257.06      254.24      8.42 o 
  -6   3   8        1.41        5.32      1.76 o 
  -5   3   8      426.63      460.04     14.12 o 
  -4   3   8        0.03       -0.83      1.42 o 
  -3   3   8      330.52      321.52      9.70 o 
  -2   3   8       25.68       25.52      2.69 o 
  -1   3   8      318.10      317.34     11.61 o 
   0   3   8        0.07       -0.10      1.94 o 
   1   3   8      177.10      185.91      8.62 o 
   2   3   8        4.56        3.78      2.62 o 
   3   3   8       98.54       96.11      9.36 o 
   4   3   8        9.65       10.61      2.16 o 
   5   3   8       19.68       22.69      4.07 o 
   6   3   8        0.30        0.37      1.98 o 
   7   3   8        0.01       -0.21      2.01 o 
   8   3   8       11.03       19.63      4.28 o 
   9   3   8       77.85       76.83      8.64 o 
  10   3   8       17.02       18.02      5.56 o 
 -15   4   8        0.00        1.80      1.98 o 
 -14   4   8       41.72       44.17      6.39 o 
 -13   4   8        4.32        1.24      2.05 o 
 -12   4   8        1.96        5.77      2.45 o 
 -11   4   8       52.04       55.23      6.54 o 
 -10   4   8        9.09        3.26      2.35 o 
  -9   4   8      139.80      130.17     18.54 o 
  -8   4   8      251.04      242.96     14.72 o 
  -7   4   8      130.85      130.21      6.92 o 
  -6   4   8      443.13      362.66     31.84 o 
  -5   4   8       26.50       22.09      4.17 o 
  -4   4   8      168.60      152.84      9.21 o 
  -3   4   8      107.04       93.77      6.92 o 
  -2   4   8        0.61       -1.22      1.50 o 
  -1   4   8      721.27      679.28     21.54 o 
   0   4   8      252.05      263.04     12.78 o 
   1   4   8      736.12      722.94     19.61 o 
   2   4   8      188.89      171.31     11.87 o 
   3   4   8        5.51        8.56      2.40 o 
   4   4   8      153.61      155.41      9.15 o 
   5   4   8        0.26        0.52      1.34 o 
   6   4   8        2.40        2.39      2.40 o 
   7   4   8       56.46       49.97      8.00 o 
   8   4   8       23.19       23.44      5.02 o 
   9   4   8       50.58       63.57      8.07 o 
  10   4   8        2.68       -0.67      2.09 o 
 -15   5   8       15.35        7.63      5.63 o 
 -14   5   8        4.65        6.64      3.41 o 
 -13   5   8       34.91       31.46      5.45 o 
 -12   5   8      118.82      122.71     10.20 o 
 -11   5   8        9.41        9.92      3.41 o 
 -10   5   8       59.05       59.27     13.03 o 
  -9   5   8      193.98      213.88     10.65 o 
  -8   5   8       23.18       26.51      3.62 o 
  -7   5   8        3.01        1.89      1.31 o 
  -6   5   8       66.58       61.04      4.25 o 
  -5   5   8       86.75       89.11      8.33 o 
  -4   5   8       39.83       33.11      4.69 o 
  -3   5   8       80.32       79.10      6.77 o 
  -2   5   8      148.35      133.68      7.81 o 
  -1   5   8      613.19      558.10     17.98 o 
   0   5   8       56.70       46.75      5.43 o 
   1   5   8      275.20      283.57     15.74 o 
   2   5   8       92.08      102.69      9.81 o 
   3   5   8      102.37       93.56     12.63 o 
   4   5   8        0.06        1.33      4.63 o 
   5   5   8        3.97        1.05      1.88 o 
   6   5   8      113.78      128.25     11.27 o 
   7   5   8       31.30       29.84      5.43 o 
   8   5   8       47.44       46.19      7.26 o 
   9   5   8       29.43       34.30      6.26 o 
 -14   6   8        0.02        6.87      5.15 o 
 -13   6   8       13.71       19.70      8.23 o 
 -12   6   8       92.84       70.06     13.87 o 
 -11   6   8       84.31       87.71     15.52 o 
 -10   6   8        6.28        5.62      2.35 o 
  -9   6   8        0.25        2.01      2.53 o 
  -8   6   8        0.69       -2.62      2.39 o 
  -7   6   8      293.17      324.49     11.82 o 
  -6   6   8       46.41       54.28      5.03 o 
  -5   6   8       16.69       14.48      2.34 o 
  -4   6   8       21.52       19.08      4.84 o 
  -3   6   8        4.91        1.69      2.05 o 
  -2   6   8        0.42        3.22      2.55 o 
  -1   6   8      130.04      128.68     10.96 o 
   0   6   8        9.61        7.10      2.79 o 
   1   6   8        7.32        9.97      4.48 o 
   2   6   8      288.02      274.51     16.13 o 
   3   6   8        1.51        2.02      1.79 o 
   4   6   8       77.95       74.43     10.28 o 
   5   6   8      201.57      245.34     22.68 o 
   6   6   8        3.52        3.43      2.64 o 
   7   6   8       11.40       13.71      4.03 o 
   8   6   8       57.18       52.32      7.65 o 
 -13   7   8        1.39       26.75     11.32 o 
 -12   7   8      109.13      144.17     24.78 o 
 -11   7   8      118.75      122.35     20.32 o 
 -10   7   8       17.52       11.91      4.90 o 
  -9   7   8        6.37        4.78      6.43 o 
  -8   7   8        0.03       -1.32      1.47 o 
  -7   7   8      321.05      314.81     18.90 o 
  -6   7   8      127.35      132.02     12.59 o 
  -5   7   8        0.06        1.95      3.01 o 
  -4   7   8       48.23       39.14      7.23 o 
  -3   7   8      277.36      315.03     22.46 o 
  -2   7   8       21.95       26.20      5.32 o 
  -1   7   8       44.18       44.19      6.50 o 
   0   7   8      127.56      121.37     10.90 o 
   1   7   8      213.07      201.90     14.15 o 
   2   7   8       18.53       19.44      4.62 o 
   3   7   8       33.73       37.08      7.75 o 
   4   7   8       64.23       75.02     10.80 o 
   5   7   8       78.71       93.61     12.08 o 
   6   7   8      271.42      333.08     38.85 o 
   7   7   8       12.50        8.17      3.55 o 
 -12   8   8        6.29        6.84      6.80 o 
 -11   8   8       50.18       45.96     14.23 o 
 -10   8   8        0.00        8.71      5.16 o 
  -9   8   8       12.93       19.41      9.32 o 
  -8   8   8        2.81       20.47      9.34 o 
  -7   8   8       29.29       31.99     11.52 o 
  -6   8   8       57.82       63.46     15.21 o 
  -5   8   8        5.37        5.90      5.34 o 
  -4   8   8        6.26        3.77      2.61 o 
  -3   8   8       10.02        9.64      3.49 o 
  -2   8   8       22.43       15.74      4.34 o 
  -1   8   8        0.69        0.24      2.29 o 
   0   8   8        7.28        8.34      3.14 o 
   1   8   8        2.76        2.32      1.90 o 
   2   8   8       30.07       25.85      5.54 o 
   3   8   8        9.67        9.80      3.44 o 
   4   8   8        8.83        5.20      3.82 o 
   5   8   8       32.36       37.84      8.21 o 
   6   8   8       76.47       85.64     18.82 o 
 -11   9   8        0.03       -4.22      4.60 o 
 -10   9   8       30.97       70.58     17.70 o 
  -9   9   8       36.57       34.13     12.23 o 
  -8   9   8        0.05       -7.01      6.44 o 
  -7   9   8        2.51        5.62      6.21 o 
  -6   9   8       21.26       23.62     10.28 o 
  -5   9   8        3.62       -0.14      5.47 o 
  -4   9   8        1.38        2.59      4.37 o 
  -3   9   8        0.60        1.96      3.00 o 
  -2   9   8        2.38        7.36      4.18 o 
  -1   9   8       21.37       25.51      6.86 o 
   0   9   8       10.10       14.81      5.55 o 
   1   9   8       51.34       50.85      9.35 o 
   2   9   8       12.58       10.07      4.62 o 
   3   9   8       28.46       22.18     11.38 o 
   4   9   8       55.12       47.58     12.82 o 
   5   9   8       41.85       41.72     12.27 o 
  -9  10   8        9.63       -1.15      4.35 o 
  -8  10   8        1.26       11.19      7.70 o 
  -7  10   8       93.28       89.19     19.73 o 
  -6  10   8        8.38        2.14      2.97 o 
  -5  10   8        2.04        9.20      7.09 o 
  -4  10   8        0.64       -0.69      3.75 o 
  -3  10   8       25.18       26.27      7.50 o 
  -2  10   8        7.51       -0.88      3.12 o 
  -1  10   8        1.13        2.24      7.25 o 
   0  10   8        0.66        0.64      5.05 o 
   1  10   8       79.16       91.56     12.96 o 
   2  10   8        0.31        7.86      6.37 o 
   3  10   8        0.30        5.78      5.51 o 
  -5  11   8        6.68        4.97      5.47 o 
  -4  11   8       39.31       58.40     17.09 o 
  -3  11   8       51.55       50.90     10.46 o 
  -2  11   8        4.24       13.76      5.29 o 
  -1  11   8        9.06        6.26      3.98 o 
 -15   1   9       33.51       38.06     10.85 o 
 -14   1   9       18.16       16.87      4.91 o 
 -13   1   9        0.02       -0.27      3.03 o 
 -12   1   9        1.27       -2.54      2.53 o 
 -11   1   9        4.23       -1.24      2.78 o 
 -10   1   9        1.41       -4.28      4.85 o 
  -9   1   9        3.34        1.06      2.53 o 
  -8   1   9       61.72       68.34      7.42 o 
  -7   1   9        9.62        6.16      2.45 o 
  -6   1   9       26.31       26.93      4.60 o 
  -5   1   9      232.96      244.07     13.81 o 
  -4   1   9      170.59      178.57     13.13 o 
  -3   1   9       31.45       24.37      4.54 o 
  -2   1   9       10.45       10.68      3.08 o 
  -1   1   9      139.66      154.76      8.96 o 
   0   1   9      500.30      493.79     16.99 o 
   1   1   9        0.76        0.37      1.13 o 
   2   1   9       67.32       77.85      5.02 o 
   3   1   9      104.48      102.10     11.16 o 
   4   1   9        0.05        0.28      4.66 o 
   5   1   9        3.71        7.78      3.58 o 
   6   1   9        0.04       -6.15      4.10 o 
   7   1   9      193.78      204.37     24.05 o 
   8   1   9      111.08      132.86     14.75 o 
   9   1   9       14.30       10.95      6.11 o 
 -15   2   9        0.95        6.36      3.67 o 
 -14   2   9       92.94      103.04     12.03 o 
 -13   2   9      103.46      131.72     15.19 o 
 -12   2   9       37.74       34.70     16.79 o 
 -11   2   9      159.47      163.81     16.55 o 
 -10   2   9      157.62      163.26     13.19 o 
  -9   2   9        1.29       -3.02      3.01 o 
  -8   2   9        0.12       -1.64      3.71 o 
  -7   2   9       34.21       44.20      6.66 o 
  -6   2   9        0.51       -0.78      3.83 o 
  -5   2   9        3.64       -2.47      2.65 o 
  -4   2   9       91.93       86.18      8.24 o 
  -3   2   9      394.31      395.50     15.35 o 
  -2   2   9       54.73       56.58      3.60 o 
  -1   2   9      210.28      209.32      7.62 o 
   0   2   9      376.76      387.57     11.37 o 
   1   2   9       49.76       43.92      3.20 o 
   2   2   9       36.34       26.62      3.29 o 
   3   2   9       49.04       56.51      9.21 o 
   4   2   9        7.26        0.55      2.45 o 
   5   2   9        6.84       15.83      4.22 o 
   6   2   9        2.02       -0.97      2.94 o 
   7   2   9        6.64        7.98      3.72 o 
   8   2   9       23.73       25.42      6.67 o 
   9   2   9       11.51        3.33      5.89 o 
 -15   3   9       62.97       72.22     11.24 o 
 -14   3   9        0.72        2.66      5.75 o 
 -13   3   9       46.13       33.26      8.53 o 
 -12   3   9       14.44       12.52      5.44 o 
 -11   3   9       16.01       21.22      5.93 o 
 -10   3   9       25.16       23.31      6.77 o 
  -9   3   9       15.81        8.79      6.48 o 
  -8   3   9      189.87      235.30     19.44 o 
  -7   3   9        2.30        2.40      2.75 o 
  -6   3   9        0.06        0.57      2.29 o 
  -5   3   9       60.06       62.78      7.24 o 
  -4   3   9     1050.00     1021.20     36.27 o 
  -3   3   9      504.63      517.79     17.45 o 
  -2   3   9       34.97       32.19      4.14 o 
  -1   3   9        1.08        1.40      2.01 o 
   0   3   9       68.50       60.60      5.03 o 
   1   3   9       27.51       23.08      3.66 o 
   2   3   9        4.20        0.29      2.29 o 
   3   3   9      314.87      324.04     17.98 o 
   4   3   9       34.73       32.50      5.86 o 
   5   3   9      184.31      172.31     21.52 o 
   6   3   9       46.00       58.55      7.34 o 
   7   3   9      180.25      235.39     25.79 o 
   8   3   9        4.00       13.03      4.22 o 
 -14   4   9       35.48       31.85      7.66 o 
 -13   4   9       26.66       47.09      9.08 o 
 -12   4   9       29.35       36.84      8.05 o 
 -11   4   9      134.05      159.21     16.40 o 
 -10   4   9      192.39      196.02     18.06 o 
  -9   4   9        1.37        1.05      5.85 o 
  -8   4   9       35.92       35.77      7.61 o 
  -7   4   9      130.93      153.79     17.00 o 
  -6   4   9       54.21       42.12      7.20 o 
  -5   4   9       71.71       91.74      8.55 o 
  -4   4   9       32.98       47.80      6.20 o 
  -3   4   9      123.28      125.13     11.19 o 
  -2   4   9       15.40        7.10      4.40 o 
  -1   4   9       74.50       68.40      8.14 o 
   0   4   9        0.01        2.01      2.22 o 
   1   4   9       23.19       15.95      4.16 o 
   2   4   9        6.63        4.77      2.36 o 
   3   4   9        7.42       10.18      3.24 o 
   4   4   9        5.35       10.71      3.31 o 
   5   4   9       11.45        5.49      2.58 o 
   6   4   9       70.97       88.03      9.30 o 
   7   4   9       12.10       17.92      5.78 o 
   8   4   9        4.40        9.23      4.37 o 
 -14   5   9        0.55       -0.08      2.64 o 
 -13   5   9        7.87       -2.69      3.67 o 
 -12   5   9        1.92        2.65      2.64 o 
 -11   5   9       55.17       53.20     11.40 o 
 -10   5   9       52.09       46.99      8.88 o 
  -9   5   9        8.90        5.90      2.24 o 
  -8   5   9      116.97      108.29     13.20 o 
  -7   5   9       64.07       71.36     10.67 o 
  -6   5   9      310.18      330.85     22.66 o 
  -5   5   9        3.82        7.72      4.40 o 
  -4   5   9       13.97        3.13      4.05 o 
  -3   5   9       10.52       11.26      3.67 o 
  -2   5   9        7.99        5.20      2.84 o 
  -1   5   9       19.58       22.70      4.47 o 
   0   5   9        7.33       12.04      3.68 o 
   1   5   9       70.39       80.83      8.82 o 
   2   5   9      132.82      140.03     10.24 o 
   3   5   9        1.24        6.16      2.09 o 
   4   5   9       13.32       18.27      4.26 o 
   5   5   9       18.84       14.73      3.92 o 
   6   5   9       47.18       60.58     17.44 o 
   7   5   9       17.70       22.04      6.05 o 
 -13   6   9        5.71       -3.32      4.21 o 
 -12   6   9        1.72       -0.49      1.97 o 
 -11   6   9       13.05       25.92      8.65 o 
 -10   6   9        1.29        0.12      9.40 o 
  -9   6   9       36.59       32.44      7.49 o 
  -8   6   9       43.87       55.70      7.01 o 
  -7   6   9       13.04       19.14     10.36 o 
  -6   6   9       17.90       15.68      5.03 o 
  -5   6   9       15.36       20.88      4.72 o 
  -4   6   9       12.76        9.45      3.25 o 
  -3   6   9       19.01       15.58      4.25 o 
  -2   6   9       43.05       41.87      6.44 o 
  -1   6   9       11.12        8.04      3.26 o 
   0   6   9       22.02       21.18      4.77 o 
   1   6   9        0.00        2.90      3.38 o 
   2   6   9       10.61        2.00      2.00 o 
   3   6   9       11.41        4.32      2.72 o 
   4   6   9        0.09        3.82      2.94 o 
   5   6   9        1.10        0.54      2.49 o 
   6   6   9       15.71        8.16      2.94 o 
 -12   7   9       10.66       16.08      8.34 o 
 -11   7   9       32.00       37.26     14.01 o 
 -10   7   9        2.31        0.58      2.89 o 
  -9   7   9       53.34       66.18     16.66 o 
  -8   7   9        2.92        3.66      4.95 o 
  -7   7   9        0.53        1.31      2.36 o 
  -6   7   9      127.36      120.96     12.75 o 
  -5   7   9       27.87       23.14      5.14 o 
  -4   7   9      112.63      118.24     13.94 o 
  -3   7   9        4.61        7.84      3.46 o 
  -2   7   9        0.63       -0.89      2.60 o 
  -1   7   9        1.02        0.46      2.89 o 
   0   7   9       27.98       21.35      4.76 o 
   1   7   9       51.16       41.56      6.74 o 
   2   7   9        0.96        3.02      2.24 o 
   3   7   9       79.34       83.89     11.62 o 
   4   7   9        5.88       -9.23      6.76 o 
   5   7   9       12.61        6.55     10.54 o 
 -10   8   9       71.51       70.91     18.34 o 
  -9   8   9        5.06       10.18      7.94 o 
  -8   8   9        1.60        5.06      5.78 o 
  -7   8   9       80.62      105.48     20.52 o 
  -6   8   9       73.34       71.46     10.18 o 
  -5   8   9        1.92        0.91      2.54 o 
  -4   8   9        1.13        0.92      4.83 o 
  -3   8   9       24.09       15.04      4.73 o 
  -2   8   9        1.01       -0.65      2.34 o 
  -1   8   9       22.66       18.79      4.97 o 
   0   8   9       29.32       23.35      5.32 o 
   1   8   9       14.73       15.21      4.40 o 
   2   8   9        0.18        4.09      2.45 o 
   3   8   9        3.91        2.76      2.82 o 
   4   8   9       14.77       10.12      7.75 o 
  -8   9   9       76.97       73.91     18.67 o 
  -7   9   9        0.14        1.22      4.24 o 
  -6   9   9       31.13       31.80     11.87 o 
  -5   9   9       11.45       -4.47      5.38 o 
  -4   9   9        2.58        0.22      3.96 o 
  -3   9   9      104.28      122.35     15.88 o 
  -2   9   9       63.31       47.97      9.14 o 
  -1   9   9        3.40       -2.37      3.98 o 
   0   9   9        0.00        2.23      2.56 o 
   1   9   9      120.78      140.60     13.09 o 
   2   9   9       18.75       21.59      5.29 o 
  -4  10   9       48.95       41.03     20.63 o 
  -3  10   9       33.41       44.81      9.78 o 
 -14   0  10       14.98       19.92      8.57 o 
 -13   0  10       13.55       -8.44      5.97 o 
 -12   0  10        0.40        8.18      4.46 o 
 -11   0  10        2.09        3.08      3.56 o 
 -10   0  10        8.96       19.98      6.49 o 
  -9   0  10      236.98      246.62     21.28 o 
  -8   0  10       75.99       86.56     25.89 o 
  -7   0  10       64.67       70.90     11.31 o 
  -6   0  10      214.42      193.78     18.53 o 
  -5   0  10       54.48       75.56     11.54 o 
  -4   0  10       62.48       56.75     10.13 o 
  -3   0  10      181.90      211.32     19.36 o 
  -2   0  10      150.31      138.17     15.75 o 
  -1   0  10      106.60      152.58     11.19 o 
   0   0  10      279.21      271.67     29.69 o 
   1   0  10        9.46       -1.42      4.54 o 
   2   0  10        0.01       -9.30      6.26 o 
   3   0  10       39.50       61.21     14.46 o 
   4   0  10        4.28       -4.79      5.10 o 
   5   0  10       10.12       -5.09      5.40 o 
   6   0  10       10.29       17.01      8.19 o 
   7   0  10      101.92      125.83     20.36 o 
 -14   1  10       22.29       25.98      7.52 o 
 -13   1  10       15.70        9.75      7.46 o 
 -12   1  10       14.85       14.09      5.09 o 
 -11   1  10        0.01       -1.49      2.99 o 
 -10   1  10       36.41       27.32      6.01 o 
  -9   1  10        2.32       -1.34      3.71 o 
  -8   1  10       63.55       64.54      7.66 o 
  -7   1  10       30.15       24.13      6.22 o 
  -6   1  10       37.88       34.40      5.68 o 
  -5   1  10        9.74        4.92      2.87 o 
  -4   1  10        1.19        0.89      2.93 o 
  -3   1  10        0.40        0.24      2.27 o 
  -2   1  10      140.17      154.61     12.48 o 
  -1   1  10      112.89      116.65      8.22 o 
   0   1  10       28.24       37.45      4.95 o 
   1   1  10       39.15       34.52      9.42 o 
   2   1  10       18.07       17.08      5.79 o 
   3   1  10       80.57       92.55     12.35 o 
   4   1  10       79.47       70.31     10.99 o 
   5   1  10       57.52       66.19     10.35 o 
   6   1  10        0.62       -1.08      2.58 o 
   7   1  10       54.86       47.59     16.24 o 
 -14   2  10       23.75       27.81      7.52 o 
 -13   2  10       72.50       70.36     11.71 o 
 -12   2  10       20.70       24.04      6.98 o 
 -11   2  10        0.23       -2.87      3.18 o 
 -10   2  10        0.05       -0.13      3.72 o 
  -9   2  10       25.15       22.98      4.77 o 
  -8   2  10        0.07       -1.59      2.66 o 
  -7   2  10        3.51        7.82      3.05 o 
  -6   2  10       49.31       52.11      6.58 o 
  -5   2  10      114.61      132.61     12.50 o 
  -4   2  10      146.10      152.07     11.54 o 
  -3   2  10       90.20      117.76      8.63 o 
  -2   2  10        0.14       -1.32      1.81 o 
  -1   2  10      104.37      105.50      8.76 o 
   0   2  10        0.01       -2.99      2.00 o 
   1   2  10       28.23       38.22      8.96 o 
   2   2  10       78.28      100.60     14.68 o 
   3   2  10       75.59       88.74     12.06 o 
   4   2  10        9.72       16.24      7.30 o 
   5   2  10        2.17       -0.63      3.08 o 
   6   2  10       23.25       29.38      7.24 o 
 -13   3  10        1.34        0.82      2.48 o 
 -12   3  10        0.70       -1.42      2.87 o 
 -11   3  10        0.04       -7.27      4.84 o 
 -10   3  10        8.58        4.64      3.69 o 
  -9   3  10        0.09        2.38      7.10 o 
  -8   3  10        2.83        0.97      3.37 o 
  -7   3  10       28.42       28.74      6.27 o 
  -6   3  10        3.57        3.83      2.86 o 
  -5   3  10        0.61       -2.58      2.26 o 
  -4   3  10        0.90        0.48      1.74 o 
  -3   3  10       53.88       52.82      6.55 o 
  -2   3  10        0.58       -0.19      3.58 o 
  -1   3  10       35.76       40.46      6.39 o 
   0   3  10        0.06       -0.98      2.63 o 
   1   3  10       22.92       26.76      6.79 o 
   2   3  10        0.13       14.16      7.67 o 
   3   3  10        2.48        3.19      4.76 o 
   4   3  10        3.65        3.57      3.49 o 
   5   3  10        4.16        2.61      4.94 o 
   6   3  10        8.79       20.85      6.25 o 
 -13   4  10       73.68       62.02     10.96 o 
 -12   4  10        6.36        8.98      5.02 o 
 -11   4  10       44.41       43.40      9.37 o 
 -10   4  10        0.75       -0.20      4.01 o 
  -9   4  10       10.73        4.77      4.93 o 
  -8   4  10       12.06       19.81      5.63 o 
  -7   4  10        0.17        0.68      2.80 o 
  -6   4  10       11.24       13.20      3.63 o 
  -5   4  10       59.12       63.99      7.54 o 
  -4   4  10      233.94      250.48     16.73 o 
  -3   4  10       90.92       97.53     10.44 o 
  -2   4  10        4.80        5.92      5.11 o 
  -1   4  10        7.98       11.83      4.11 o 
   0   4  10        4.57        3.11      3.96 o 
   1   4  10       13.30       17.52      4.56 o 
   2   4  10       20.32       20.53      6.64 o 
   3   4  10       13.01       11.22     11.05 o 
   4   4  10        3.83        2.82      3.08 o 
   5   4  10       12.68        7.30      8.27 o 
 -12   5  10        2.25       -3.13      3.43 o 
 -11   5  10        2.52        5.45      3.82 o 
 -10   5  10       31.30       30.48      7.92 o 
  -9   5  10       23.98       17.25      4.92 o 
  -8   5  10        0.61        6.77      4.17 o 
  -7   5  10       76.20       74.33      9.74 o 
  -6   5  10       47.05       38.47      6.07 o 
  -5   5  10       10.79        6.16      3.67 o 
  -4   5  10        3.33       -2.25      4.03 o 
  -3   5  10        2.11       -1.08      1.64 o 
  -2   5  10       37.61       55.60      6.73 o 
  -1   5  10       15.46        9.21      2.79 o 
   0   5  10       59.41       56.60      8.51 o 
   1   5  10       22.77       30.59      6.19 o 
   2   5  10       22.55       14.26      5.41 o 
   3   5  10        9.13       25.46      7.19 o 
   4   5  10       27.07       29.64      7.93 o 
   5   5  10       19.18       16.64      8.33 o 
 -11   6  10        1.59        4.78      4.57 o 
 -10   6  10      166.35      171.18     20.78 o 
  -9   6  10       38.85       32.54      6.45 o 
  -8   6  10        0.59       -0.77      3.07 o 
  -7   6  10       54.99       55.96      8.90 o 
  -6   6  10      101.21      103.48     10.81 o 
  -5   6  10       40.52       42.97      6.99 o 
  -4   6  10       37.02       36.59      6.52 o 
  -3   6  10       69.87       87.11     10.04 o 
  -2   6  10      122.48      109.39     11.17 o 
  -1   6  10       30.79       32.86      6.36 o 
   0   6  10        1.43       -0.14      2.41 o 
   1   6  10        7.60       13.00      6.05 o 
   2   6  10       16.85        3.92      4.68 o 
   3   6  10      112.42      114.19     15.13 o 
   4   6  10        0.00        1.47      6.45 o 
  -9   7  10       44.56       48.69     14.48 o 
  -8   7  10        8.26       -9.47      6.92 o 
  -7   7  10        6.61       -7.54      5.84 o 
  -6   7  10        5.45       10.99      4.16 o 
  -5   7  10       10.38       14.14      4.12 o 
  -4   7  10        1.66        1.62      2.57 o 
  -3   7  10        0.01        0.30      2.44 o 
  -2   7  10       56.66       57.84      8.20 o 
  -1   7  10       15.75       17.99      4.83 o 
   0   7  10        0.44       -1.36      2.14 o 
   1   7  10        5.90        8.77      9.17 o 
   2   7  10       11.61        5.78      5.03 o 
  -7   8  10       27.67       21.65      9.66 o 
  -6   8  10       11.18        0.18      3.28 o 
  -5   8  10        5.23        8.30      3.68 o 
  -4   8  10        1.29        2.80      4.33 o 
  -3   8  10        0.49        2.09      3.76 o 
  -2   8  10        8.57        3.07      6.99 o 
  -1   8  10        1.53       -3.62      3.47 o 
   0   8  10        6.43        2.40      2.44 o 
 -12   1  11        9.06        1.15      3.18 o 
 -11   1  11       50.61       58.48      8.09 o 
 -10   1  11        4.57        2.14      2.53 o 
  -9   1  11        9.33        5.11      3.51 o 
  -8   1  11       41.82       49.44      7.09 o 
  -7   1  11       43.62       44.88      6.75 o 
  -6   1  11        4.08        3.25      2.45 o 
  -5   1  11       30.01       23.03      5.36 o 
  -4   1  11       30.39       35.16      9.55 o 
  -3   1  11        8.20        5.49      3.15 o 
  -2   1  11        2.07       -3.81      2.73 o 
  -1   1  11        4.12       -0.17      2.58 o 
   0   1  11       14.40       16.79      6.04 o 
   1   1  11       11.68       14.92      6.53 o 
   2   1  11        0.85        5.32      2.87 o 
   3   1  11        8.38        8.04      4.47 o 
   4   1  11        0.23       -1.10      5.08 o 
 -12   2  11       20.36       20.10      6.00 o 
 -11   2  11       13.83       14.64      5.77 o 
 -10   2  11        1.05       -3.02      2.76 o 
  -9   2  11       23.91       29.22      5.30 o 
  -8   2  11       55.31       63.71      8.07 o 
  -7   2  11       76.18       67.91      8.29 o 
  -6   2  11       44.55       49.74      7.31 o 
  -5   2  11       15.46       10.62      3.45 o 
  -4   2  11      101.70      120.17      9.61 o 
  -3   2  11      132.28      144.37     10.11 o 
  -2   2  11        4.50        4.45      3.67 o 
  -1   2  11       18.61       21.89      5.80 o 
   0   2  11      114.73      120.52     12.52 o 
   1   2  11        0.53       -0.19      3.28 o 
   2   2  11        2.38       -8.23      5.48 o 
   3   2  11       37.92       49.89     14.05 o 
 -11   3  11        0.32       -3.32      3.50 o 
 -10   3  11       25.02       47.78      8.66 o 
  -9   3  11        0.24       -3.21      3.69 o 
  -8   3  11        1.14       -6.48      4.32 o 
  -7   3  11        2.25        3.81      3.04 o 
  -6   3  11       18.14       28.69      5.20 o 
  -5   3  11        0.25        3.47      3.23 o 
  -4   3  11      138.05      130.83     10.98 o 
  -3   3  11       10.79       12.61      4.58 o 
  -2   3  11        7.74        5.49      2.88 o 
  -1   3  11        0.84       -0.40      3.28 o 
   0   3  11        2.50        2.32      3.19 o 
   1   3  11        8.49       24.11      9.83 o 
   2   3  11       51.50       57.73     14.55 o 
   3   3  11        7.46        1.02      4.44 o 
 -10   4  11       13.40       23.79      6.22 o 
  -9   4  11       31.10       58.26      9.55 o 
  -8   4  11       76.31      107.90     10.52 o 
  -7   4  11      157.71      154.24     12.60 o 
  -6   4  11       48.44       57.78      7.64 o 
  -5   4  11       10.31       24.57      5.65 o 
  -4   4  11        7.74        1.71      3.09 o 
  -3   4  11        5.90        6.12      3.17 o 
  -2   4  11       52.73       66.12      9.06 o 
  -1   4  11       90.03      142.74     17.73 o 
   0   4  11       82.93      128.39     27.70 o 
   1   4  11       68.39       89.37     11.21 o 
   2   4  11       42.85       30.52      8.83 o 
  -9   5  11        1.76       -1.97      3.24 o 
  -8   5  11       29.31       28.81      5.70 o 
  -7   5  11       46.21       59.17      9.20 o 
  -6   5  11       12.11        5.61      3.78 o 
  -5   5  11        7.08       13.03      3.50 o 
  -4   5  11       17.26       15.16      3.83 o 
  -3   5  11        0.02       -1.25      2.42 o 
  -2   5  11       21.46       20.56      4.69 o 
  -1   5  11        1.04        0.11      3.96 o 
   0   5  11       52.23       73.22     10.20 o 
   1   5  11        6.78        7.60      4.23 o 
  -7   6  11       66.89       65.82     11.30 o 
  -6   6  11        3.91        0.66      4.16 o 
  -5   6  11        6.88       16.56      5.26 o 
  -4   6  11       13.61        7.62      4.39 o 
  -3   6  11        1.35        0.49      2.49 o 
  -2   6  11        2.71        2.19      2.67 o 
  -1   6  11        1.41       -5.90      4.23 o 
  -8   0  12        7.79       -6.26      4.62 o 
  -7   0  12       22.43        8.89      6.85 o 
  -6   0  12        2.18       -2.37      8.66 o 
  -5   0  12       60.38       69.50     15.04 o 
  -4   0  12       14.26       22.93     11.33 o 
  -3   0  12      109.21      117.69     16.32 o 
  -2   0  12       14.84        6.67      4.70 o 
  -1   0  12       16.51       30.01     12.46 o 
   0   0  12       78.22      109.48     21.51 o 
  -8   1  12       34.22       28.64      6.80 o 
  -7   1  12       20.19        6.92      3.81 o 
  -6   1  12       25.26       25.52      6.54 o 
  -5   1  12        0.10       -3.95      4.15 o 
  -4   1  12        4.15        8.98      6.38 o 
  -3   1  12       39.53       29.00      6.14 o 
  -2   1  12       22.52       26.89      6.34 o 
  -1   1  12       15.11       16.59      6.57 o 
  -8   2  12        1.39        4.75      3.39 o 
  -7   2  12       50.16       45.60      7.54 o 
  -6   2  12       22.63       28.09      4.88 o 
  -5   2  12        0.27       -0.39      2.09 o 
  -4   2  12       44.74       36.47      6.41 o 
  -3   2  12        9.79       -4.18      5.36 o 
  -2   2  12       86.01       96.37     12.24 o 
  -1   2  12       26.90       28.56      6.90 o 
  -6   3  12       36.16       39.53      6.63 o 
  -5   3  12       24.34       11.99      7.20 o 
  -4   3  12       26.23       16.78      9.10 o 
  -3   3  12       25.54       25.18      8.18 o 
                                                 
